# Supplementary material for: Single‐cell transcriptome analysis of male chicken germ cells reveals changes in signaling pathway‐related gene expression profiles during mitotic arrest
Source: FEBS Open Bio. 2023 Mar 30;13(5):833–44. doi: 10.1002/2211-5463.13600 (PMC10153307; doi:10.1002/2211-5463.13600)
Supplement: Supplementary file 3 — Table S2. List of DEGs in cluster 1 (Cluster 1 vs others). [file FEB4-13-833-s002.xlsx]

## Sheet: Sheet1
Table S2. List of DEGs in cluster 1 (Cluster1 vs others).
gene	p_val	avg_log2FC	pct.1	pct.2	p_val_adj	cluster
RPS29	5.63963e-225	0.909589	1	1	1.17225e-220	C1
ARL8BL	1.41108e-217	1.19571	1	0.995	2.93307e-213	C1
HELLS	9.53185e-212	-1.84892	0.963	0.994	1.98129e-207	C1
CSRP2	1.3449e-199	1.65933	0.985	0.837	2.79551e-195	C1
RPLP0	1.03672e-191	0.941048	1	1	2.15493e-187	C1
HABP4	9.21197e-190	-2.1899	0.617	0.929	1.9148e-185	C1
MSX1	5.58474e-183	-4.17825	0.125	0.705	1.16084e-178	C1
NPY	1.8683e-178	1.70416	0.918	0.563	3.88345e-174	C1
FABP7	2.72264e-178	-2.58475	0.336	0.827	5.65927e-174	C1
RPL38	5.13513e-177	0.799123	1	1	1.06739e-172	C1
MT4	6.79557e-176	1.62942	0.997	0.977	1.41253e-171	C1
SOX3	8.09822e-176	-2.28995	0.189	0.74	1.6833e-171	C1
SOD1	8.19279e-176	0.796211	1	1	1.70295e-171	C1
HDAC2	7.53464e-172	-1.24036	0.982	0.998	1.56615e-167	C1
PLOD1	4.35705e-171	1.5159	0.945	0.634	9.05657e-167	C1
RPL4	2.47185e-170	0.628571	1	1	5.13799e-166	C1
ENSGALG00000047532	5.78313e-169	0.732253	1	1	1.20208e-164	C1
S100A11	2.11442e-168	1.88541	0.933	0.685	4.39504e-164	C1
SMC1B	2.23369e-167	1.16936	0.999	0.958	4.64294e-163	C1
GPAT3	2.47539e-166	-1.73103	0.737	0.948	5.14535e-162	C1
IRAK2	1.38518e-165	-2.41099	0.302	0.775	2.87923e-161	C1
NKX2-4	2.86739e-165	1.58089	0.933	0.57	5.96016e-161	C1
CDCA7L	5.42197e-164	-1.59002	0.856	0.976	1.12701e-159	C1
RPL29	9.07906e-163	0.798703	1	1	1.88717e-158	C1
ENSGALG00000049187	5.03313e-161	1.43119	0.973	0.842	1.04619e-156	C1
AP1S3	9.85984e-161	-1.80022	0.699	0.937	2.04947e-156	C1
NAP1L1	7.517e-160	-0.939341	1	0.999	1.56248e-155	C1
L3MBTL3	1.43062e-156	-1.693	0.29	0.796	2.97369e-152	C1
BNIP3	5.09077e-155	-1.92236	0.273	0.76	1.05817e-150	C1
TPM2	3.67699e-150	-1.78234	0.558	0.893	7.64299e-146	C1
CG-16	2.15607e-148	1.2984	0.991	0.968	4.48161e-144	C1
TPI1	4.00407e-145	-0.922489	0.991	0.998	8.32285e-141	C1
SPHKAP	1.64816e-144	-1.70516	0.219	0.733	3.42587e-140	C1
DAPL1	2.29119e-143	1.18889	0.985	0.922	4.76246e-139	C1
LRRC42	8.82151e-143	-1.80789	0.431	0.824	1.83364e-138	C1
MAPRE1	2.0612e-142	-0.80733	0.999	0.999	4.28441e-138	C1
TSPAN13	4.83602e-142	-1.60604	0.693	0.927	1.00521e-137	C1
SLC34A2	5.83515e-142	-2.46991	0.705	0.906	1.21289e-137	C1
HSP90AA1	1.26604e-141	-0.70681	1	1	2.6316e-137	C1
BASP1	1.60692e-141	-1.96653	0.399	0.826	3.34015e-137	C1
COL9A1	1.83358e-140	1.69659	0.787	0.37	3.81128e-136	C1
ENSGALG00000049452	2.81754e-140	-1.98396	0.141	0.647	5.85654e-136	C1
RPS12	6.38547e-138	0.692313	1	1	1.32728e-133	C1
TIMM13	5.04521e-137	0.825653	1	1	1.0487e-132	C1
SLC2A14	4.23256e-136	-2.31276	0.336	0.77	8.79781e-132	C1
HSPA5	9.26894e-135	1.2062	0.999	0.998	1.92664e-130	C1
SOX11	1.05199e-134	-2.12411	0.246	0.73	2.18667e-130	C1
ATP1B3	2.24326e-133	-1.28962	0.713	0.943	4.66284e-129	C1
ENSGALG00000053804	2.27984e-133	2.68336	0.456	0.08	4.73887e-129	C1
ZNF521	1.63957e-132	-1.65703	0.384	0.796	3.40801e-128	C1
OTUB1	1.04485e-131	0.758138	1	0.999	2.17183e-127	C1
TFDP2	7.44759e-131	-0.909953	0.994	0.998	1.54806e-126	C1
RPL36	2.30236e-130	0.686576	1	1	4.78568e-126	C1
SLC16A9	6.45782e-130	-1.75268	0.086	0.574	1.34232e-125	C1
PDIA4	2.65177e-129	-1.42033	0.883	0.964	5.51198e-125	C1
FAM21C	6.84104e-129	-1.74195	0.103	0.589	1.42198e-124	C1
TRIM24	1.42915e-128	-1.6371	0.319	0.753	2.97062e-124	C1
NIPAL1	1.60029e-128	-1.76716	0.009	0.484	3.32636e-124	C1
HSPE1	6.48029e-128	-0.954068	0.998	0.999	1.34699e-123	C1
MRPS36	2.22089e-127	-1.36842	0.885	0.968	4.61635e-123	C1
RPL36AL	2.9129e-127	0.694196	1	1	6.05476e-123	C1
DNMT3B	3.23603e-127	-1.87635	0.327	0.745	6.72641e-123	C1
ENSGALG00000026754	4.33318e-127	-1.92914	0.256	0.713	9.00695e-123	C1
NTRK3	5.17007e-127	-1.81154	0.337	0.746	1.07465e-122	C1
C5orf51	6.3981e-127	-1.5307	0.123	0.614	1.32991e-122	C1
CSNK2A2	3.24157e-125	-1.14053	0.923	0.982	6.73793e-121	C1
STMN2	5.36023e-125	1.74069	0.451	0.08	1.11418e-120	C1
SERPINI1	1.41157e-124	-1.4982	0.23	0.692	2.9341e-120	C1
ATP5I	2.29378e-124	0.633379	1	1	4.76785e-120	C1
DUSP19	2.49257e-124	-1.61155	0.269	0.708	5.18105e-120	C1
PLAC8	8.74278e-124	-2.00702	0.865	0.951	1.81727e-119	C1
GSTO2	1.71708e-123	-2.00854	0.115	0.577	3.56912e-119	C1
SBSPON	3.11571e-122	1.38102	0.85	0.576	6.47632e-118	C1
ENO1	6.90517e-122	0.579596	1	1	1.43531e-117	C1
FILIP1	1.22923e-121	1.31578	0.934	0.737	2.55508e-117	C1
COTL1	2.00422e-121	-1.62903	0.48	0.827	4.16598e-117	C1
HES4	6.9026e-121	-1.55796	0.849	0.959	1.43477e-116	C1
MGME1	7.14951e-121	-1.30382	0.632	0.907	1.4861e-116	C1
ANXA11	3.08176e-120	0.735432	0.997	0.997	6.40575e-116	C1
GFRA1	6.33951e-120	-1.77109	0.502	0.827	1.31773e-115	C1
PDLIM1	9.91503e-120	-1.65326	0.08	0.543	2.06094e-115	C1
UBE2K	1.40133e-119	-1.13842	0.85	0.961	2.91281e-115	C1
OTP	2.10649e-119	1.37574	0.802	0.389	4.37855e-115	C1
RPS4Y1	4.84282e-119	0.552923	1	1	1.00663e-114	C1
MARCKSL1	5.25298e-119	-1.90637	0.795	0.938	1.09189e-114	C1
ADGRG2	3.37339e-118	1.18244	0.945	0.772	7.01193e-114	C1
CD9	6.98706e-118	1.15299	0.943	0.72	1.45233e-113	C1
PITX2	4.44183e-117	-2.60854	0.027	0.476	9.23278e-113	C1
ENSGALG00000047256	1.94527e-116	-1.66861	0.022	0.466	4.04344e-112	C1
GSN	2.60415e-116	-1.53651	0.335	0.736	5.41298e-112	C1
ENSGALG00000003605	8.18039e-116	-1.26814	0.875	0.965	1.70038e-111	C1
RPL35	1.01723e-114	0.599559	1	1	2.11441e-110	C1
GSTA2	4.90962e-114	-1.80802	0.157	0.601	1.02051e-109	C1
ENSGALG00000054934	5.94474e-114	1.76111	0.375	0.056	1.23567e-109	C1
RPLP1	7.217e-114	0.514219	1	1	1.50013e-109	C1
C2H8ORF22	1.36258e-113	-1.81467	0.594	0.866	2.83227e-109	C1
ENSGALG00000052226	1.39809e-113	1.25869	0.799	0.471	2.90608e-109	C1
CACNA1D	1.6155e-113	-1.49748	0.12	0.577	3.35798e-109	C1
TTYH3	2.02593e-112	-1.42957	0.406	0.786	4.2111e-108	C1
HYOU1	2.42016e-112	0.773341	0.998	0.998	5.03054e-108	C1
RPS28	4.70327e-112	0.51992	1	1	9.77622e-108	C1
ENSGALG00000012187	4.93817e-112	-1.2362	0.278	0.717	1.02645e-107	C1
CCND2	8.65929e-112	0.719066	0.999	0.999	1.79992e-107	C1
CNIH4	9.16998e-112	-1.12305	0.753	0.935	1.90607e-107	C1
LAMA1	1.66207e-111	-1.63296	0.112	0.56	3.45478e-107	C1
SYT11	1.30888e-110	-1.7295	0.442	0.788	2.72064e-106	C1
ENSGALG00000054787	2.97726e-110	1.04141	0.986	0.944	6.18853e-106	C1
PARP1	1.04502e-109	-0.805331	0.993	0.996	2.17217e-105	C1
NEGR1	2.00893e-109	-1.57887	0.019	0.442	4.17576e-105	C1
DPYSL4	2.78895e-109	-1.32174	0.238	0.677	5.79711e-105	C1
ZEB2	3.67512e-109	-1.51733	0.2	0.658	7.63911e-105	C1
ENSGALG00000048226	4.67953e-109	0.892617	0.995	0.983	9.72687e-105	C1
ENSGALG00000049805	7.62934e-109	1.78673	0.367	0.055	1.58584e-104	C1
ZAR1L	1.5941e-108	-2.38758	0.222	0.635	3.31349e-104	C1
JAK1	2.86448e-108	-1.31346	0.443	0.802	5.9541e-104	C1
FRA10AC1	5.30661e-108	-1.09854	0.744	0.936	1.10303e-103	C1
ENSGALG00000028466	5.71375e-108	1.27492	0.535	0.163	1.18766e-103	C1
VAV3	5.89365e-108	-1.40534	0.05	0.485	1.22505e-103	C1
ROMO1	6.34412e-108	0.62145	0.999	1	1.31869e-103	C1
ATP2B1	7.02952e-108	-1.14703	0.765	0.933	1.46116e-103	C1
EOMES	9.39496e-108	-2.14975	0.035	0.46	1.95284e-103	C1
ENSGALG00000047133	4.57708e-107	0.537737	0.951	0.642	9.51392e-103	C1
DAP	7.14478e-107	0.829575	0.997	0.985	1.48511e-102	C1
TPMT	8.76881e-107	-1.37423	0.4	0.773	1.82268e-102	C1
TXNDC17	4.36863e-106	0.6283	0.999	0.998	9.08063e-102	C1
CHCHD10	5.74055e-106	0.711361	1	0.992	1.19323e-101	C1
TUBB2B	1.04096e-105	-1.56409	0.585	0.873	2.16375e-101	C1
ENSGALG00000047620	1.40599e-105	1.09069	0.95	0.795	2.92249e-101	C1
ENSGALG00000053991	1.47476e-105	0.834496	1	0.998	3.06544e-101	C1
CDC42SE2	2.6193e-105	-1.26566	0.147	0.591	5.44447e-101	C1
LRMP	3.14824e-105	1.14388	0.617	0.223	6.54393e-101	C1
Pou5f3	4.22973e-105	-1.17721	0.966	0.988	8.79191e-101	C1
NFIC	4.50187e-105	1.23932	0.559	0.188	9.35758e-101	C1
MIER1	1.63642e-104	-1.2491	0.458	0.81	3.40146e-100	C1
SYNE2	2.08856e-104	-1.21947	0.642	0.912	4.34128e-100	C1
IER3IP1	5.57825e-104	0.70089	0.998	0.996	1.15949e-99	C1
EZH2	2.07366e-103	-1.23052	0.509	0.857	4.3103e-99	C1
TNFSF10	3.21667e-103	-1.43053	0.194	0.636	6.68616e-99	C1
EFEMP1	4.9781e-103	1.41951	0.799	0.49	1.03475e-98	C1
TLN2	6.8672e-103	-1.07753	0.862	0.957	1.42742e-98	C1
ELMOD2	6.91184e-102	0.987382	0.947	0.839	1.4367e-97	C1
USP44	8.42723e-102	-1.43035	0.221	0.634	1.75168e-97	C1
ALCAM	9.09735e-102	-1.46176	0.218	0.638	1.89098e-97	C1
ENSGALG00000048167	1.39902e-101	0.469152	0.957	0.701	2.908e-97	C1
ENSGALG00000051291	1.51253e-101	0.714891	0.982	0.788	3.14395e-97	C1
RPL14	1.75167e-101	0.467685	1	1	3.64103e-97	C1
ENSGALG00000050318	4.39101e-101	2.16855	0.379	0.069	9.12715e-97	C1
RPL6	7.94145e-101	0.544008	1	1	1.65071e-96	C1
TAX1BP3	2.39619e-100	-1.23388	0.594	0.874	4.98071e-96	C1
SOX21	7.54806e-100	-1.31236	0.55	0.867	1.56894e-95	C1
PDGFA	1.20287e-99	-1.58968	0.498	0.821	2.50028e-95	C1
EPB41L3	1.26069e-99	-1.19427	0.183	0.619	2.62048e-95	C1
CASC4	1.66841e-99	-0.698078	0.993	0.999	3.46796e-95	C1
RBM38	3.34474e-99	-1.43215	0.281	0.686	6.95238e-95	C1
ENSGALG00000010722	4.78755e-99	1.0747	0.896	0.679	9.9514e-95	C1
MT-CO1	5.1607e-99	0.73311	1	1	1.0727e-94	C1
GOLIM4	5.80961e-99	-1.22217	0.551	0.859	1.20759e-94	C1
ENSGALG00000028135	8.45516e-99	0.704609	0.998	0.999	1.75749e-94	C1
PCYT1B	9.21932e-99	0.954095	0.938	0.821	1.91633e-94	C1
R3HDM1	1.53719e-98	-1.11422	0.918	0.978	3.19521e-94	C1
NR0B1	2.43452e-98	1.19011	0.783	0.467	5.0604e-94	C1
ENSGALG00000050911	3.51633e-98	-1.63178	0.031	0.428	7.30905e-94	C1
BLB1	3.98771e-98	1.26404	0.775	0.442	8.28886e-94	C1
HINT2	7.81263e-98	-1.02921	0.976	0.991	1.62393e-93	C1
DMRT1	8.63374e-98	0.676733	0.999	1	1.79461e-93	C1
RIDA	1.36311e-97	0.868747	0.989	0.951	2.83336e-93	C1
CIR1	1.99939e-97	-1.02972	0.825	0.946	4.15594e-93	C1
COMMD9	2.29047e-97	-1.14347	0.617	0.87	4.76097e-93	C1
CTNNA2	2.48422e-97	-1.45631	0.177	0.599	5.1637e-93	C1
GTF2A1	4.02386e-97	-1.14614	0.703	0.924	8.36401e-93	C1
SPCS3	4.61999e-97	-1.64549	0.512	0.812	9.6031e-93	C1
ENSGALG00000031069	5.09063e-97	0.6859	0.999	0.996	1.05814e-92	C1
DAB1	1.36804e-96	-1.37961	0.093	0.5	2.84361e-92	C1
ATP6AP1	1.98435e-96	0.775786	0.989	0.955	4.12467e-92	C1
SEH1L	2.16009e-96	-0.937517	0.947	0.98	4.48997e-92	C1
ENSGALG00000048360	2.56296e-96	0.515686	0.965	0.707	5.32738e-92	C1
FABP5	2.76358e-96	1.13581	0.777	0.422	5.74437e-92	C1
OST4	3.92029e-96	0.864586	0.955	0.861	8.14871e-92	C1
EMB	6.8299e-96	0.892072	0.997	0.984	1.41966e-91	C1
ERLIN2	1.61226e-95	-0.771655	0.968	0.993	3.35125e-91	C1
ENSGALG00000050941	2.70089e-95	1.07828	0.957	0.854	5.61406e-91	C1
AHSA1	3.48046e-95	-0.869372	0.89	0.976	7.23449e-91	C1
STK38L	3.77921e-95	-1.4167	0.278	0.67	7.85548e-91	C1
ENSGALG00000009044	6.68146e-95	-1.18826	0.818	0.933	1.38881e-90	C1
BRI3	2.36829e-94	-0.731323	0.997	0.998	4.92272e-90	C1
ENSGALG00000002971	3.57828e-94	-1.49169	0.182	0.584	7.43782e-90	C1
CCK	5.14793e-94	1.13932	0.782	0.473	1.07005e-89	C1
ID1	5.82672e-94	-1.72652	0.799	0.957	1.21114e-89	C1
FAM171B	8.11425e-94	-1.11623	0.121	0.529	1.68663e-89	C1
RPL37A	8.1362e-94	0.511435	1	1	1.69119e-89	C1
BEND5	9.95547e-94	-1.20513	0.344	0.723	2.06934e-89	C1
CST3	1.00318e-93	0.737627	0.992	0.995	2.08521e-89	C1
ZBTB38	2.16275e-93	0.864799	0.99	0.975	4.4955e-89	C1
ENSGALG00000012177	3.30822e-93	-1.26079	0.146	0.561	6.87647e-89	C1
ENSGALG00000049348	9.67324e-93	0.882161	0.981	0.93	2.01068e-88	C1
LARP7	5.90579e-92	-1.19024	0.915	0.977	1.22758e-87	C1
IGFBP2	1.89023e-91	1.0253	0.851	0.582	3.92903e-87	C1
PLS3	2.69733e-91	-1.19604	0.099	0.502	5.60667e-87	C1
SLK	3.17495e-91	-1.09317	0.6	0.879	6.59945e-87	C1
KCNMA1	3.76009e-91	-1.28021	0.063	0.454	7.81572e-87	C1
MDFIC	7.76579e-91	0.866944	0.967	0.928	1.6142e-86	C1
HTR1B	9.92066e-91	-1.07113	0.545	0.856	2.06211e-86	C1
SH3GLB1	2.19553e-90	-0.87358	0.944	0.986	4.56364e-86	C1
PROK2	2.25517e-90	1.26414	0.769	0.439	4.6876e-86	C1
GNG10	1.10959e-89	-1.41355	0.845	0.948	2.30639e-85	C1
PCBD1	1.18278e-89	-1.46414	0.053	0.434	2.45852e-85	C1
KIF21A	1.65516e-89	-1.17191	0.209	0.617	3.44041e-85	C1
KIF4B	5.08708e-89	-1.84419	0.499	0.843	1.0574e-84	C1
RARRES1	6.43193e-89	-1.17826	0.078	0.463	1.33694e-84	C1
BIN1	1.65545e-88	-1.10476	0.443	0.776	3.44101e-84	C1
YPEL1	1.73191e-88	-1.02208	0.648	0.888	3.59994e-84	C1
ENSGALG00000051266	2.92795e-88	0.700708	0.997	0.996	6.08604e-84	C1
CXCR4	2.93862e-88	-1.5709	0.171	0.564	6.10821e-84	C1
VPS26A	4.61926e-88	-0.964884	0.782	0.938	9.60158e-84	C1
ENSGALG00000025996	1.39914e-87	-2.82673	0.247	0.625	2.90826e-83	C1
CLDN1	1.69559e-87	-1.7622	0.959	0.977	3.52446e-83	C1
FAM129A	7.99202e-87	1.04871	0.859	0.645	1.66122e-82	C1
ENSGALG00000012194	8.24848e-87	0.851341	0.968	0.922	1.71453e-82	C1
CEBPZOS	1.12447e-86	1.00408	0.937	0.873	2.33732e-82	C1
ENSGALG00000012766	1.13282e-86	0.778344	0.998	0.962	2.35469e-82	C1
MTA3	1.14699e-86	-1.13595	0.355	0.719	2.38413e-82	C1
MTFR2	1.5094e-86	-1.53206	0.485	0.824	3.13744e-82	C1
HORMAD1	5.52615e-86	0.830886	0.991	0.976	1.14867e-81	C1
ATP2A2	5.54931e-86	0.69614	0.995	0.993	1.15348e-81	C1
FGF13	6.11159e-86	-1.27451	0.112	0.5	1.27035e-81	C1
POGLUT1	7.43496e-86	-1.09423	0.258	0.657	1.54543e-81	C1
CA3B	1.59209e-85	0.752161	0.971	0.862	3.30932e-81	C1
ACADSB	1.74069e-85	-1.21665	0.17	0.568	3.61819e-81	C1
SPON1	1.765e-85	-1.75549	0.405	0.705	3.66873e-81	C1
SSR1	1.99295e-85	0.544357	0.999	0.999	4.14254e-81	C1
GOLT1B	2.84321e-85	-0.899551	0.867	0.967	5.90989e-81	C1
DMD	3.96225e-85	0.746183	0.997	0.991	8.23594e-81	C1
NMS	6.66366e-85	1.23988	0.586	0.251	1.38511e-80	C1
UNC45B	7.96991e-85	1.02754	0.361	0.078	1.65663e-80	C1
WNK2	8.26684e-85	-1.19927	0.094	0.478	1.71835e-80	C1
GJA1	9.77963e-85	0.826232	0.975	0.921	2.03279e-80	C1
ZBTB8OS	1.37363e-84	-1.10048	0.435	0.766	2.85522e-80	C1
FMN1	3.04927e-84	-1.10511	0.126	0.513	6.33821e-80	C1
IGFBP7	3.36486e-84	0.714746	0.995	0.977	6.9942e-80	C1
GEMIN5	9.96825e-84	-0.946067	0.768	0.936	2.072e-79	C1
SLC13A5	1.05426e-83	1.00398	0.798	0.547	2.19138e-79	C1
ENSGALG00000049071	1.95515e-83	1.09445	0.273	0.035	4.06397e-79	C1
NSD3	2.56982e-83	-0.790837	0.913	0.977	5.34162e-79	C1
EHD3	3.07841e-83	0.674981	0.998	0.995	6.39879e-79	C1
ENSGALG00000008518	3.97152e-83	1.20213	0.593	0.27	8.2552e-79	C1
ENSGALG00000047877	5.22682e-83	0.39145	0.87	0.506	1.08645e-78	C1
FKBP3	5.85725e-83	-0.771432	0.991	0.997	1.21749e-78	C1
DCXR	7.47445e-83	-1.02189	0.725	0.909	1.55364e-78	C1
FBXO4	8.97743e-83	-0.919018	0.027	0.378	1.86605e-78	C1
NDUFB1	1.06956e-82	0.452771	1	1	2.22319e-78	C1
ENSGALG00000038820	1.66779e-82	-0.888832	0.866	0.964	3.46667e-78	C1
C14orf2	3.19726e-82	0.5943	0.999	0.999	6.64583e-78	C1
SFMBT2	4.77665e-82	1.04271	0.647	0.31	9.92875e-78	C1
C8orf88	5.00146e-82	0.807498	0.982	0.948	1.0396e-77	C1
GPC4	6.27426e-82	-1.45442	0.218	0.59	1.30417e-77	C1
TMEM65	7.14944e-82	0.683655	0.993	0.979	1.48608e-77	C1
ATOX1	8.49896e-82	-0.899778	0.907	0.976	1.76659e-77	C1
RIMS2	1.05268e-81	0.943794	0.766	0.472	2.18811e-77	C1
REXO1	1.44381e-81	-0.648543	0.976	0.996	3.00111e-77	C1
UGT8	1.60107e-81	0.856851	0.969	0.89	3.32799e-77	C1
MAP3K7	2.58181e-81	-1.07663	0.323	0.7	5.36654e-77	C1
TMED10	4.27585e-81	-0.633448	0.984	0.998	8.88777e-77	C1
DOK5	4.5248e-81	-1.16943	0.064	0.424	9.40524e-77	C1
POLR1D	5.08722e-81	0.63437	0.997	0.991	1.05743e-76	C1
CFC1	6.42172e-81	-1.31412	0.027	0.373	1.33482e-76	C1
ENSGALG00000051365	6.93947e-81	-1.0805	0.12	0.49	1.44244e-76	C1
HAUS6	7.35271e-81	-1.08348	0.618	0.879	1.52833e-76	C1
COPS9	8.40504e-81	0.702782	0.993	0.984	1.74707e-76	C1
ASPM	2.72327e-80	-2.13702	0.355	0.73	5.66059e-76	C1
GLDC	3.4351e-80	-1.15302	0.114	0.488	7.14019e-76	C1
ENSGALG00000050669	4.1881e-80	0.630808	0.997	0.987	8.70539e-76	C1
FAM126A	6.2601e-80	-0.850036	0.843	0.961	1.30122e-75	C1
PTTG1IP	6.96815e-80	0.926337	0.92	0.805	1.4484e-75	C1
ENSGALG00000047900	9.1202e-80	0.449744	0.878	0.571	1.89573e-75	C1
GTPBP10	1.05793e-79	-1.08967	0.543	0.824	2.19902e-75	C1
ESF1	1.0623e-79	0.698486	0.997	0.988	2.2081e-75	C1
UMAD1	1.47995e-79	-0.88717	0.769	0.928	3.07621e-75	C1
ENSGALG00000015224	1.57649e-79	-1.83467	0.105	0.461	3.27688e-75	C1
DLL4	2.50936e-79	-1.18495	0.027	0.367	5.21595e-75	C1
ATP6	3.45562e-79	-0.765626	1	1	7.18286e-75	C1
PPP1R9B-ENSGALG00000042330	3.49015e-79	-0.994407	0.607	0.884	7.25462e-75	C1
GABARAPL2	4.40683e-79	0.708932	0.981	0.964	9.16005e-75	C1
GAP43	5.8835e-79	1.31614	0.72	0.428	1.22294e-74	C1
GJB1	6.985e-79	1.1106	0.696	0.411	1.4519e-74	C1
ENSGALG00000047233	7.29123e-79	0.998138	0.91	0.789	1.51555e-74	C1
ENSGALG00000046740	2.06258e-78	0.632251	0.998	0.996	4.28728e-74	C1
KPNA4	7.38464e-78	-0.899	0.925	0.982	1.53497e-73	C1
TRIM59	9.06512e-78	-1.42728	0.221	0.587	1.88428e-73	C1
HMGB3	1.02333e-77	-0.525823	1	1	2.12709e-73	C1
ENSGALG00000033522	1.20496e-77	0.979964	0.534	0.214	2.50464e-73	C1
AGA	2.88421e-77	0.83704	0.969	0.933	5.99512e-73	C1
ENSGALG00000047410	3.71464e-77	0.992473	0.97	0.926	7.72124e-73	C1
KTN1	5.45915e-77	-0.87237	0.945	0.978	1.13474e-72	C1
IQGAP2	5.57516e-77	-0.986577	0.663	0.892	1.15885e-72	C1
ENSGALG00000049769	7.4611e-77	0.870518	0.257	0.034	1.55087e-72	C1
RSPO3	1.32722e-76	-1.0546	0.053	0.397	2.75876e-72	C1
CTSZ	1.38834e-76	-1.10013	0.686	0.894	2.8858e-72	C1
CENPS	1.92822e-76	-1.21934	0.47	0.797	4.008e-72	C1
BATF3	4.62026e-76	1.12398	0.754	0.504	9.60367e-72	C1
MYH1C	4.71713e-76	0.85616	0.313	0.062	9.80502e-72	C1
SMPDL3A	4.71847e-76	-1.01557	0.435	0.773	9.8078e-72	C1
TRPM7	5.48406e-76	-1.1046	0.39	0.727	1.13992e-71	C1
KIAA1324L	5.65155e-76	1.02832	0.494	0.19	1.17473e-71	C1
ENSGALG00000041996	6.2111e-76	-1.09894	0.051	0.392	1.29104e-71	C1
FEZ1	8.48138e-76	-1.05523	0.216	0.59	1.76294e-71	C1
TRIM71	1.02335e-75	-1.08351	0.971	0.988	2.12714e-71	C1
TALDO1	1.2745e-75	-0.797654	0.875	0.969	2.64917e-71	C1
EEF2	1.69555e-75	0.534856	1	1	3.52436e-71	C1
EPDR1	1.83951e-75	0.936999	0.824	0.571	3.8236e-71	C1
ENSGALG00000023546	1.94359e-75	-1.04774	0.11	0.471	4.03996e-71	C1
ECPAS	2.40216e-75	-1.02072	0.52	0.812	4.99313e-71	C1
XPO1	5.51318e-75	0.59294	0.999	0.996	1.14597e-70	C1
ENSGALG00000029985	7.02119e-75	0.304791	0.933	0.662	1.45942e-70	C1
SLC25A6	7.4748e-75	-0.717648	0.974	0.995	1.55371e-70	C1
OMA1	7.50704e-75	-1.06864	0.065	0.408	1.56041e-70	C1
MRPL44	7.97557e-75	-0.58032	0.994	0.994	1.6578e-70	C1
CRMP1	8.13616e-75	-1.22497	0.469	0.783	1.69118e-70	C1
RANGAP1	1.21358e-74	-1.11836	0.661	0.902	2.52255e-70	C1
RCOR3	1.32295e-74	-1.08194	0.277	0.642	2.74988e-70	C1
ENSGALG00000046703	1.67708e-74	0.459933	0.874	0.567	3.48598e-70	C1
RNASEK	1.71675e-74	0.805998	0.947	0.877	3.56844e-70	C1
BLB2	2.1779e-74	0.987146	0.418	0.132	4.52699e-70	C1
GPX1	2.48548e-74	0.65276	0.995	0.99	5.16631e-70	C1
FDFT1	3.0892e-74	0.774166	0.978	0.929	6.42121e-70	C1
PLOD2	5.04667e-74	-1.008	0.04	0.371	1.049e-69	C1
OAZ1	5.76326e-74	0.771585	0.953	0.9	1.19795e-69	C1
CPE	6.07156e-74	-1.0476	0.291	0.664	1.26203e-69	C1
MEAF6	7.23346e-74	-0.651051	0.983	0.995	1.50355e-69	C1
ELOVL5	8.39384e-74	-0.809103	0.96	0.98	1.74474e-69	C1
SEC61G	8.72373e-74	0.522694	0.998	0.996	1.81331e-69	C1
ENSGALG00000015822	1.03936e-73	1.16645	0.33	0.075	2.16041e-69	C1
ATOH8	1.22781e-73	0.769751	0.968	0.942	2.55213e-69	C1
CLIC4	2.38008e-73	-0.781437	0.814	0.945	4.94722e-69	C1
ENSGALG00000013809	4.31032e-73	-0.728456	0.939	0.983	8.95944e-69	C1
FABP3	4.79912e-73	-1.31654	0.529	0.804	9.97545e-69	C1
ENSGALG00000051796	4.92458e-73	-0.830048	0.967	0.991	1.02362e-68	C1
TMEM158	5.41495e-73	1.09135	0.752	0.505	1.12555e-68	C1
ENSGALG00000048144	6.01028e-73	-1.08152	0.269	0.62	1.2493e-68	C1
USH1C	6.27892e-73	-1.21337	0.005	0.308	1.30514e-68	C1
ODC1	7.07823e-73	-0.882724	0.728	0.92	1.47128e-68	C1
CSDE1	7.91604e-73	0.446276	0.999	0.999	1.64543e-68	C1
SH2D6	1.41318e-72	-1.14402	0.04	0.365	2.93745e-68	C1
MPST	1.79769e-72	-1.00722	0.218	0.583	3.73667e-68	C1
ENSGALG00000031645	1.9044e-72	0.315304	0.767	0.416	3.95848e-68	C1
OSGEPL1	2.92108e-72	-0.976424	0.288	0.643	6.07176e-68	C1
LRP1B	3.37766e-72	-1.20908	0.306	0.649	7.0208e-68	C1
COII	3.39611e-72	0.613688	1	1	7.05914e-68	C1
CARD11	4.11362e-72	0.955926	0.408	0.127	8.55056e-68	C1
ENSGALG00000052398	4.43943e-72	0.923468	0.461	0.164	9.22779e-68	C1
CLSTN1	4.50457e-72	-1.00284	0.809	0.942	9.36319e-68	C1
PSMA4	7.76482e-72	-0.748859	0.977	0.995	1.614e-67	C1
DTNBP1	1.61632e-71	-0.999732	0.37	0.705	3.35968e-67	C1
CECR2	1.95829e-71	-1.03402	0.146	0.501	4.0705e-67	C1
ARHGAP12	2.18992e-71	-0.990329	0.583	0.83	4.55197e-67	C1
ANXA7	2.3918e-71	-0.900164	0.056	0.385	4.9716e-67	C1
ERCC6	2.91012e-71	-1.02842	0.295	0.637	6.04897e-67	C1
PTF1A	3.75408e-71	2.48082	0.41	0.127	7.80323e-67	C1
SGPL1	7.11812e-71	-0.898745	0.042	0.364	1.47957e-66	C1
RPS23	8.3003e-71	0.35913	1	1	1.7253e-66	C1
LRRC59	8.88291e-71	-1.11849	0.478	0.76	1.8464e-66	C1
CACYBP	9.10055e-71	-0.553872	0.993	0.996	1.89164e-66	C1
FOXN2	9.64512e-71	-0.904952	0.661	0.876	2.00483e-66	C1
VCP	1.6616e-70	0.603295	0.997	0.994	3.4538e-66	C1
ENSGALG00000048842	2.29725e-70	0.4229	0.88	0.558	4.77507e-66	C1
CDR2	3.43117e-70	-0.841528	0.729	0.924	7.13204e-66	C1
SLC44A3	3.64386e-70	-0.925637	0.205	0.575	7.57412e-66	C1
CHST10	3.94337e-70	-0.958742	0.21	0.567	8.19668e-66	C1
ENSGALG00000050382	5.09769e-70	-1.25017	0.023	0.329	1.0596e-65	C1
GNPTAB	5.93604e-70	-0.933807	0.423	0.764	1.23386e-65	C1
PGRMC1	8.46037e-70	-0.933165	0.514	0.808	1.75857e-65	C1
ELAVL2	1.40989e-69	0.620518	0.991	0.981	2.9306e-65	C1
GPR85	1.65785e-69	0.974135	0.705	0.447	3.44601e-65	C1
EEF1A1	1.73108e-69	0.297117	1	1	3.59823e-65	C1
CERS6	2.06613e-69	-0.881826	0.072	0.402	4.29466e-65	C1
ROPN1L	2.53117e-69	0.9845	0.634	0.339	5.26129e-65	C1
RFC4	2.65595e-69	-0.826276	0.888	0.96	5.52066e-65	C1
FBXO5	3.67845e-69	-2.25694	0.159	0.49	7.64602e-65	C1
CNTN1	3.86871e-69	1.17138	0.55	0.253	8.04149e-65	C1
CBLN1	4.63796e-69	0.706487	0.989	0.946	9.64046e-65	C1
AGPAT3	8.19877e-69	-0.880254	0.206	0.563	1.7042e-64	C1
CYP26A1	8.43538e-69	-1.06306	0.035	0.345	1.75338e-64	C1
DCUN1D4	1.05467e-68	-0.916583	0.57	0.841	2.19224e-64	C1
SDHC	1.50207e-68	0.758476	0.933	0.875	3.12221e-64	C1
MYF6	1.57297e-68	0.751906	0.97	0.891	3.26958e-64	C1
ENSGALG00000015468	1.59766e-68	0.695029	0.993	0.97	3.3209e-64	C1
APPBP2	2.0818e-68	-0.874375	0.654	0.877	4.32724e-64	C1
CETN1	2.15917e-68	0.565346	0.998	0.993	4.48806e-64	C1
ENSGALG00000026578	2.90317e-68	-0.823488	0.055	0.374	6.03454e-64	C1
ENSGALG00000041778	3.45736e-68	0.767751	0.961	0.921	7.18647e-64	C1
DYNC1LI1	4.92526e-68	-0.990952	0.701	0.898	1.02376e-63	C1
ATP11C	8.86714e-68	-0.885962	0.119	0.457	1.84312e-63	C1
SNAP29	9.27438e-68	0.755216	0.978	0.96	1.92777e-63	C1
MAPRE2	9.32087e-68	-0.878362	0.361	0.701	1.93744e-63	C1
WDR36	1.42741e-67	-0.783703	0.857	0.958	2.96701e-63	C1
CEP55	1.58092e-67	-1.88238	0.111	0.428	3.2861e-63	C1
PCM1	2.58835e-67	-0.712156	0.967	0.989	5.38015e-63	C1
RPL23	2.73556e-67	0.432912	1	1	5.68614e-63	C1
IBA57	2.98399e-67	-0.843902	0.638	0.865	6.20252e-63	C1
SCN8A	3.01043e-67	0.893777	0.385	0.117	6.25748e-63	C1
RILPL1	3.98047e-67	-0.602342	0.973	0.994	8.2738e-63	C1
CCNI	8.09609e-67	0.475081	0.999	1	1.68285e-62	C1
CACNG5	8.52963e-67	-0.831608	0.069	0.391	1.77297e-62	C1
CD24	1.00816e-66	-0.848859	0.814	0.95	2.09556e-62	C1
ENSGALG00000033036	1.08813e-66	0.412179	0.793	0.446	2.26178e-62	C1
PHF6	1.15513e-66	-0.888453	0.547	0.82	2.40105e-62	C1
RPS15	1.32538e-66	0.428236	1	1	2.75492e-62	C1
TOMM7	1.46731e-66	0.445145	1	1	3.04995e-62	C1
FEZ2	1.71017e-66	-0.939416	0.309	0.655	3.55476e-62	C1
LY6E	1.82203e-66	0.682673	0.989	0.978	3.78727e-62	C1
ENSGALG00000009792	3.42999e-66	-0.853546	0.135	0.477	7.12958e-62	C1
TTC39A	3.9903e-66	-0.787336	0.989	0.995	8.29424e-62	C1
UQCRB	4.84867e-66	-0.51933	0.997	0.995	1.00784e-61	C1
RPS3	5.00626e-66	0.377311	1	1	1.0406e-61	C1
MICU1	5.09937e-66	-0.895941	0.43	0.735	1.05996e-61	C1
ENSGALG00000053765	5.14957e-66	0.677799	0.998	0.996	1.07039e-61	C1
ESRP2	7.14513e-66	-1.3321	0.014	0.299	1.48519e-61	C1
EPS8	7.48722e-66	-0.855887	0.226	0.573	1.55629e-61	C1
SUPT3H	8.47276e-66	-0.938804	0.341	0.667	1.76115e-61	C1
ALKAL2	1.00848e-65	0.894545	0.872	0.721	2.09623e-61	C1
TDRP	1.27412e-65	0.875489	0.89	0.803	2.64839e-61	C1
OTX2	1.42811e-65	-0.983149	0.039	0.342	2.96847e-61	C1
ENSGALG00000053851	1.91998e-65	-1.0566	0.018	0.307	3.99088e-61	C1
ICOSLG	1.96818e-65	-0.951411	0.207	0.545	4.09105e-61	C1
NR2E1	2.06153e-65	-1.20633	0.222	0.567	4.28509e-61	C1
CHCHD3	2.24888e-65	0.665422	0.979	0.956	4.67452e-61	C1
CDKN3	2.4117e-65	-1.31432	0.162	0.49	5.01295e-61	C1
ETV1	2.42709e-65	0.815081	0.387	0.121	5.04496e-61	C1
NDUFA1	2.89562e-65	0.506552	0.999	1	6.01884e-61	C1
CTXN2	2.91143e-65	-0.905802	0.006	0.284	6.05169e-61	C1
SHTN1	2.95374e-65	-0.903522	0.802	0.943	6.13965e-61	C1
ENSGALG00000030809	3.09593e-65	-0.861479	0.248	0.609	6.43521e-61	C1
F2RL1	3.74248e-65	-0.865571	0.029	0.323	7.77912e-61	C1
MAEL	4.96921e-65	0.583946	0.998	0.989	1.0329e-60	C1
ARID4B	6.46466e-65	-0.913327	0.538	0.829	1.34374e-60	C1
ENSGALG00000052837	8.12316e-65	-0.91106	0.504	0.79	1.68848e-60	C1
ENSGALG00000050453	8.80716e-65	0.872269	0.378	0.12	1.83066e-60	C1
RPL27	9.37355e-65	0.409268	1	1	1.94839e-60	C1
CHAF1A	1.37959e-64	-1.06528	0.306	0.639	2.86761e-60	C1
BRCA2	1.66698e-64	-1.04549	0.386	0.704	3.46498e-60	C1
KIF23	1.68548e-64	-1.49091	0.181	0.5	3.50344e-60	C1
TTC9	2.46715e-64	0.920688	0.496	0.213	5.12823e-60	C1
HSPA2	2.86234e-64	-0.655978	0.994	0.997	5.94967e-60	C1
MTSS1	3.94693e-64	0.808434	0.922	0.806	8.2041e-60	C1
NUSAP1	3.95525e-64	-2.85428	0.261	0.565	8.22139e-60	C1
RPS27	4.47296e-64	0.328134	1	1	9.2975e-60	C1
EFNB1	6.091e-64	-1.12689	0.333	0.651	1.26608e-59	C1
ENSGALG00000048111	6.78557e-64	0.455267	0.731	0.386	1.41045e-59	C1
KIF25	7.80224e-64	0.903462	0.778	0.592	1.62177e-59	C1
UBE2E2	9.77697e-64	-0.933006	0.245	0.568	2.03224e-59	C1
RPL35A	1.24996e-63	0.420581	1	1	2.59817e-59	C1
TJP1	1.45781e-63	-0.916226	0.415	0.735	3.03021e-59	C1
NUDT16L1	1.58361e-63	-0.464695	0.999	0.999	3.2917e-59	C1
DKK3	1.62021e-63	-0.891772	0.714	0.921	3.36778e-59	C1
TMBIM6	1.76672e-63	0.538021	0.995	0.991	3.67231e-59	C1
DYNLL2	1.90981e-63	-0.827394	0.93	0.988	3.96972e-59	C1
HAUS1	2.1336e-63	-1.08572	0.702	0.884	4.4349e-59	C1
ITGB5	3.75965e-63	-0.879893	0.193	0.533	7.8148e-59	C1
HTATSF1	4.30983e-63	-0.764185	0.777	0.919	8.95841e-59	C1
SFXN1	4.4558e-63	-0.842909	0.167	0.495	9.26182e-59	C1
MYO1H	5.25117e-63	0.847884	0.352	0.105	1.09151e-58	C1
MT3	5.52213e-63	1.36866	0.645	0.367	1.14783e-58	C1
ENSGALG00000011687	6.66462e-63	1.28289	0.281	0.061	1.38531e-58	C1
ASL2	6.67843e-63	1.12735	0.571	0.315	1.38818e-58	C1
SERINC5	8.91804e-63	-0.938353	0.438	0.731	1.8537e-58	C1
ENSGALG00000039958	1.00508e-62	-0.675515	0.953	0.982	2.08916e-58	C1
CTNNBIP1	1.15349e-62	-0.721101	0.89	0.958	2.39765e-58	C1
TFAP2C	1.44079e-62	-0.769345	0.029	0.314	2.99482e-58	C1
AP2A2	1.56523e-62	-0.887758	0.549	0.818	3.25348e-58	C1
ENSGALG00000007526	1.6133e-62	0.853595	0.4	0.139	3.35341e-58	C1
RPL21	1.91238e-62	0.318002	1	1	3.97507e-58	C1
ENSGALG00000048407	2.03859e-62	-0.859114	0.079	0.394	4.23741e-58	C1
TPT1	2.34726e-62	-0.383828	1	1	4.87902e-58	C1
WRB	3.70439e-62	-0.678022	0.976	0.987	7.69994e-58	C1
CHD1Z	3.8684e-62	-0.718313	0.929	0.979	8.04086e-58	C1
CENPH	4.17702e-62	-1.31653	0.465	0.766	8.68236e-58	C1
RBBP8	4.7023e-62	-0.757896	0.578	0.859	9.77421e-58	C1
MARCHF3	4.9176e-62	0.785826	0.856	0.703	1.02217e-57	C1
JAM2	5.05531e-62	-0.857326	0.085	0.395	1.0508e-57	C1
LIN28B	5.29878e-62	-0.741678	0.816	0.949	1.1014e-57	C1
SGO1	5.66373e-62	-1.48768	0.142	0.453	1.17726e-57	C1
CHODL	5.78741e-62	-0.954008	0.102	0.419	1.20297e-57	C1
ARHGAP18	6.00836e-62	-0.88824	0.347	0.678	1.2489e-57	C1
ENSGALG00000043329	6.56094e-62	0.604425	1	1	1.36376e-57	C1
COX14	8.23476e-62	0.66763	0.997	0.991	1.71168e-57	C1
ALKBH5	9.69551e-62	-0.645025	0.943	0.985	2.01531e-57	C1
HSBP1L1	1.46165e-61	0.916722	0.769	0.552	3.03819e-57	C1
ENSGALG00000017276	1.91712e-61	-0.78368	0.146	0.481	3.98493e-57	C1
ENSGALG00000050766	1.93443e-61	0.774091	0.203	0.025	4.0209e-57	C1
KIF5C	2.22899e-61	-0.786849	0.854	0.956	4.63318e-57	C1
TEX12	2.25074e-61	0.721544	0.909	0.791	4.67838e-57	C1
HES5	3.05598e-61	-3.6132	0.005	0.267	6.35216e-57	C1
CTHRC1	3.13725e-61	0.766188	0.93	0.833	6.52109e-57	C1
CKAP5	3.19917e-61	-0.883889	0.861	0.96	6.6498e-57	C1
SPC25	3.62244e-61	-1.72483	0.645	0.836	7.5296e-57	C1
TMEM255B	5.94973e-61	0.912324	0.507	0.239	1.23671e-56	C1
GULP1	6.19256e-61	-0.802443	0.19	0.533	1.28719e-56	C1
SSBP2	9.02304e-61	-0.96898	0.563	0.807	1.87553e-56	C1
AK2	1.38829e-60	-1.02323	0.687	0.867	2.88571e-56	C1
YWHAE	1.65749e-60	0.574019	0.995	0.992	3.44527e-56	C1
TBC1D1	2.0359e-60	-0.789488	0.641	0.871	4.23182e-56	C1
GADD45G	2.29441e-60	-1.09007	0.655	0.864	4.76916e-56	C1
MOXD1	2.83846e-60	0.701343	0.977	0.961	5.90002e-56	C1
MARC1	2.97981e-60	0.711025	0.968	0.945	6.19383e-56	C1
BBX	3.38578e-60	-0.786965	0.682	0.887	7.03768e-56	C1
RCL1	4.55308e-60	-0.80548	0.808	0.928	9.46402e-56	C1
DEPDC1B	5.55883e-60	-1.19639	0.054	0.337	1.15546e-55	C1
ENSGALG00000002042	5.73619e-60	0.572424	0.995	0.993	1.19232e-55	C1
HNRNPAB	6.22286e-60	-0.503122	0.999	1	1.29348e-55	C1
CARMIL1	7.71897e-60	-0.93249	0.089	0.393	1.60446e-55	C1
HSP90B1	7.86192e-60	0.646282	1	1	1.63418e-55	C1
OSBPL8	8.42026e-60	-0.694974	0.938	0.985	1.75024e-55	C1
SPOPL	9.80867e-60	-0.799013	0.697	0.889	2.03883e-55	C1
OSTC	1.31773e-59	-0.530743	0.979	0.993	2.73903e-55	C1
DCK	1.42096e-59	-0.944104	0.487	0.771	2.9536e-55	C1
HSD17B4	1.78725e-59	0.764176	0.919	0.84	3.71497e-55	C1
ELK3	1.79801e-59	0.767851	0.846	0.684	3.73735e-55	C1
RFC2	2.09523e-59	-0.81414	0.839	0.952	4.35514e-55	C1
BAZ1B	2.64556e-59	-0.596115	0.983	0.996	5.49907e-55	C1
ENSGALG00000043096	2.71393e-59	0.379069	0.685	0.339	5.64118e-55	C1
LPIN2	4.55136e-59	-0.704103	0.814	0.95	9.46045e-55	C1
ENSGALG00000046718	4.63213e-59	0.409317	0.738	0.397	9.62835e-55	C1
ENSGALG00000052869	5.52698e-59	0.588147	0.642	0.321	1.14884e-54	C1
TKT	5.5649e-59	-0.801695	0.045	0.33	1.15672e-54	C1
H1-8	6.00501e-59	0.839967	0.694	0.44	1.2482e-54	C1
EML5	6.39358e-59	0.919259	0.745	0.521	1.32897e-54	C1
UBL5	6.54052e-59	0.433889	0.998	0.998	1.35951e-54	C1
ELOVL7	6.73437e-59	0.888776	0.849	0.731	1.39981e-54	C1
UBA52	7.39619e-59	0.337675	1	1	1.53737e-54	C1
ATP8A1	8.03306e-59	-0.931897	0.167	0.488	1.66975e-54	C1
KIF3A	8.50466e-59	-0.691982	0.755	0.927	1.76778e-54	C1
SNRPGP15	1.13905e-58	0.431287	1	1	2.36764e-54	C1
CENPU	1.19655e-58	-0.989218	0.227	0.551	2.48714e-54	C1
ENSGALG00000035994	1.24871e-58	0.839148	0.976	0.954	2.59558e-54	C1
PDE5A	1.40502e-58	-0.837454	0.111	0.424	2.92048e-54	C1
XRCC5	1.42494e-58	-0.715206	0.859	0.94	2.96188e-54	C1
ENSGALG00000053371	1.77648e-58	-0.915812	0.274	0.601	3.69258e-54	C1
ENSGALG00000040468	2.22041e-58	0.634229	0.651	0.325	4.61535e-54	C1
ENSGALG00000013239	2.22127e-58	-0.882078	0.179	0.503	4.61713e-54	C1
FANCC	2.24018e-58	-0.823216	0.503	0.79	4.65643e-54	C1
RMDN1	3.01211e-58	-0.920187	0.52	0.779	6.26097e-54	C1
PDGFD	4.05605e-58	0.842146	0.928	0.861	8.4309e-54	C1
PPP4R2	4.06674e-58	-0.66022	0.946	0.982	8.45313e-54	C1
NXNL2	4.10774e-58	0.832465	0.757	0.55	8.53835e-54	C1
NREP	5.47685e-58	-0.7874	0.617	0.852	1.13842e-53	C1
TRANK1	5.63591e-58	-0.795947	0.325	0.652	1.17148e-53	C1
GLB1	6.20783e-58	0.738642	0.926	0.845	1.29036e-53	C1
ST3GAL1	6.22326e-58	0.815671	0.814	0.632	1.29357e-53	C1
UCHL5	8.85474e-58	-0.525281	0.991	0.993	1.84055e-53	C1
LRPAP1	9.87061e-58	0.402899	1	0.998	2.0517e-53	C1
TRABD2A	1.42836e-57	0.834031	0.859	0.728	2.96898e-53	C1
POLR3K	1.70075e-57	0.896215	0.722	0.533	3.53519e-53	C1
COA7	1.84012e-57	-0.727899	0.779	0.929	3.82488e-53	C1
DCP2	2.56991e-57	-0.666132	0.819	0.944	5.34182e-53	C1
TERF1	3.35757e-57	-1.19771	0.68	0.854	6.97906e-53	C1
ANLN	3.59261e-57	-1.20487	0.157	0.459	7.4676e-53	C1
ACSM3	4.0953e-57	0.715733	0.282	0.068	8.5125e-53	C1
ENSGALG00000052769	6.43318e-57	-0.704485	0.048	0.327	1.3372e-52	C1
SYAP1	6.61092e-57	-0.657467	0.942	0.978	1.37415e-52	C1
SMIM4	8.77565e-57	0.633281	0.994	0.982	1.82411e-52	C1
MRPL18	9.15172e-57	-0.553165	0.974	0.993	1.90228e-52	C1
SPRY2	1.06624e-56	-0.818908	0.549	0.807	2.21629e-52	C1
COL1A2	1.10389e-56	0.792339	0.526	0.256	2.29454e-52	C1
WDR45B	1.21062e-56	0.672175	0.96	0.914	2.51639e-52	C1
FHL3	1.78549e-56	0.785073	0.832	0.674	3.71132e-52	C1
C11H19orf12	2.06929e-56	-0.602181	0.95	0.986	4.30122e-52	C1
TXNDC9	2.21091e-56	-0.727542	0.655	0.879	4.5956e-52	C1
JADE2	2.58631e-56	-0.897322	0.071	0.359	5.37591e-52	C1
ENSGALG00000040131	2.73888e-56	-0.711125	0.082	0.377	5.69304e-52	C1
LY75	2.94614e-56	-0.896473	0.168	0.482	6.12384e-52	C1
KIAA0319	3.39768e-56	0.928735	0.691	0.475	7.06243e-52	C1
ACTB	3.54266e-56	-0.475458	1	1	7.36378e-52	C1
ENSGALG00000054529	3.95556e-56	0.543776	0.171	0.017	8.22202e-52	C1
HSPB11	3.95581e-56	-0.857532	0.551	0.798	8.22255e-52	C1
PRKAR1A	4.0682e-56	-0.536533	0.998	0.996	8.45616e-52	C1
ENSGALG00000051417	4.22867e-56	0.733363	0.259	0.058	8.78972e-52	C1
AARSD1	4.98974e-56	0.82097	0.829	0.659	1.03717e-51	C1
MTF2	5.64587e-56	-0.551565	0.97	0.989	1.17355e-51	C1
GNAI3	6.62719e-56	-0.582465	0.966	0.992	1.37753e-51	C1
PLPPR1	7.47634e-56	0.97624	0.519	0.264	1.55403e-51	C1
HAGH	8.89792e-56	0.598677	0.997	0.99	1.84952e-51	C1
CBX1	9.60875e-56	-0.71109	0.762	0.925	1.99728e-51	C1
CWC22	9.63418e-56	-0.74026	0.819	0.927	2.00256e-51	C1
PTS	1.01455e-55	0.798704	0.906	0.84	2.10884e-51	C1
STON1	1.18218e-55	0.864232	0.837	0.704	2.45728e-51	C1
PECR	1.34862e-55	-0.830214	0.44	0.729	2.80323e-51	C1
ACBD3	1.36642e-55	-0.764631	0.759	0.906	2.84024e-51	C1
HLF	1.52622e-55	-0.862875	0.491	0.76	3.1724e-51	C1
ENSGALG00000049649	1.80875e-55	0.878159	0.698	0.478	3.75967e-51	C1
ENSGALG00000054276	2.09528e-55	0.846018	0.21	0.034	4.35524e-51	C1
UPP1	2.6261e-55	0.790481	0.619	0.378	5.45862e-51	C1
KIF11	2.95895e-55	-2.33257	0.226	0.505	6.15048e-51	C1
ANP32B	4.14551e-55	-0.466559	0.999	0.999	8.61685e-51	C1
RDX	4.81367e-55	0.571085	1	0.992	1.00057e-50	C1
FBP1	5.88452e-55	-0.669002	0.038	0.305	1.22316e-50	C1
JAG2	5.90211e-55	0.699334	0.865	0.718	1.22681e-50	C1
DNAJC10	6.5579e-55	-0.765422	0.232	0.553	1.36313e-50	C1
STK26	7.65834e-55	-0.768282	0.827	0.934	1.59186e-50	C1
HTRA1	7.85669e-55	-2.65401	0.047	0.313	1.63309e-50	C1
PHF2	8.09929e-55	-0.727023	0.085	0.377	1.68352e-50	C1
NKX6-2	8.19725e-55	-1.11298	0.206	0.505	1.70388e-50	C1
MAT2B	9.32626e-55	-0.633804	0.975	0.989	1.93856e-50	C1
COL4A1	9.85888e-55	-0.811886	0.185	0.508	2.04927e-50	C1
KATNA1	1.18128e-54	-0.796558	0.4	0.703	2.4554e-50	C1
CCDC88A	1.18543e-54	0.490795	0.997	0.993	2.46402e-50	C1
CENPF	1.58308e-54	-1.95829	0.55	0.812	3.29059e-50	C1
RPA3	1.63894e-54	-0.678182	0.897	0.972	3.4067e-50	C1
NOLC1	1.8859e-54	-0.782682	0.851	0.94	3.92002e-50	C1
AKR1B1	2.03916e-54	0.47263	0.997	0.99	4.2386e-50	C1
CRLS1	2.08391e-54	-0.579426	0.97	0.985	4.33161e-50	C1
MTFP1	2.40579e-54	-0.581561	0.957	0.985	5.00068e-50	C1
DPYS	2.57901e-54	0.787165	0.882	0.748	5.36073e-50	C1
OTUD6A	4.05499e-54	0.629388	0.975	0.945	8.42871e-50	C1
COL6A2	4.10026e-54	0.961978	0.386	0.145	8.5228e-50	C1
C14H16orf45	5.36567e-54	-0.97862	0.063	0.336	1.11531e-49	C1
PGM1	5.79784e-54	-0.785881	0.398	0.694	1.20514e-49	C1
ENSGALG00000019276	7.34966e-54	0.550375	0.2	0.031	1.5277e-49	C1
DOCK2	8.93127e-54	-0.773678	0.419	0.72	1.85645e-49	C1
FRZB	1.02714e-53	-0.659786	0.905	0.97	2.13501e-49	C1
ENSGALG00000033570	1.0485e-53	-1.19136	0.309	0.6	2.17941e-49	C1
UBE2G1	1.16675e-53	-0.553274	0.971	0.992	2.42521e-49	C1
CHAC2	1.29757e-53	0.889287	0.793	0.645	2.69712e-49	C1
ENSGALG00000038425	1.45936e-53	-0.849514	0.709	0.875	3.03343e-49	C1
SFRP4	1.77807e-53	0.833276	0.558	0.3	3.6959e-49	C1
BRD3	2.22774e-53	-0.835631	0.674	0.863	4.63058e-49	C1
PLSCR1	2.23347e-53	-0.802409	0.166	0.471	4.6425e-49	C1
RALBP1	2.54927e-53	-0.407726	0.998	0.999	5.29891e-49	C1
SEMA5A	3.21639e-53	-0.770613	0.514	0.792	6.68559e-49	C1
PCGF6	3.44501e-53	-0.733554	0.854	0.948	7.1608e-49	C1
EIF4A2	4.50515e-53	0.427984	0.998	0.997	9.36441e-49	C1
PPIC	4.83712e-53	0.791156	0.899	0.804	1.00544e-48	C1
ENSGALG00000050326	5.52633e-53	0.882568	0.335	0.111	1.1487e-48	C1
EMILIN2	7.3416e-53	-0.819108	0.234	0.547	1.52603e-48	C1
EWSR1	7.73462e-53	0.562801	0.994	0.986	1.60772e-48	C1
ENSGALG00000022206	1.03439e-52	0.647699	0.978	0.961	2.15009e-48	C1
ZCRB1	1.17611e-52	-0.44142	1	0.999	2.44466e-48	C1
ENSGALG00000054746	1.22194e-52	0.742492	0.946	0.857	2.53993e-48	C1
5-8S-rRNA	1.25363e-52	0.968694	0.623	0.369	2.60579e-48	C1
ENSGALG00000037329	1.35109e-52	-1.69782	0.016	0.254	2.80838e-48	C1
MRPS25	1.47732e-52	0.41538	0.997	0.998	3.07075e-48	C1
FGFR2	1.48346e-52	-0.7626	0.161	0.471	3.08352e-48	C1
ENSGALG00000049315	1.58376e-52	-1.07431	0.097	0.379	3.292e-48	C1
DCLK3	2.15086e-52	0.77237	0.858	0.711	4.47079e-48	C1
FAM177A1	2.22861e-52	0.694756	0.963	0.926	4.63239e-48	C1
ADCYAP1R1	2.32918e-52	-0.927275	0.521	0.753	4.84143e-48	C1
GTSE1	2.38374e-52	-1.75537	0.254	0.54	4.95484e-48	C1
MOCS1	2.578e-52	-0.682472	0.057	0.325	5.35862e-48	C1
UBE2L3	3.17529e-52	-0.472793	0.987	0.994	6.60016e-48	C1
CXCL12	3.27301e-52	-0.760116	0.009	0.242	6.80328e-48	C1
CYBA	3.3007e-52	-0.680272	0.829	0.947	6.86084e-48	C1
TOLLIP	3.4579e-52	-0.751371	0.904	0.968	7.18758e-48	C1
PNRC2	4.33837e-52	-0.756933	0.822	0.932	9.01773e-48	C1
WLS	4.48097e-52	-0.831332	0.472	0.763	9.31415e-48	C1
SREBF2	8.30412e-52	0.810552	0.861	0.752	1.7261e-47	C1
EIF2A	9.5848e-52	-0.575559	0.935	0.979	1.9923e-47	C1
ENSGALG00000052354	1.14123e-51	0.455308	0.995	0.997	2.37216e-47	C1
TUBA1B	1.30103e-51	-0.732799	0.998	1	2.70433e-47	C1
CNN3	1.43922e-51	-0.752363	0.261	0.57	2.99157e-47	C1
ADGRG1	1.45936e-51	0.872405	0.415	0.179	3.03344e-47	C1
FAM3B	1.48278e-51	0.849662	0.667	0.45	3.08212e-47	C1
ANAPC16	1.61581e-51	-0.584648	0.938	0.974	3.35862e-47	C1
P4HA1	1.75709e-51	-0.888351	0.208	0.516	3.6523e-47	C1
TMEM59	2.06299e-51	-0.579398	0.939	0.988	4.28812e-47	C1
EGFL6	2.15011e-51	0.732698	0.501	0.256	4.46921e-47	C1
C3orf70	2.18585e-51	0.691923	0.886	0.781	4.54351e-47	C1
CASK	2.3352e-51	-0.788994	0.489	0.755	4.85395e-47	C1
EDEM1	2.34479e-51	-0.730468	0.725	0.89	4.87388e-47	C1
PLA2R1	2.76829e-51	-0.715834	0.051	0.312	5.75417e-47	C1
RUNX2	2.8091e-51	-0.800397	0.352	0.654	5.839e-47	C1
BDNF	3.13486e-51	-0.856038	0.299	0.616	6.51611e-47	C1
RAX	3.70313e-51	0.723908	0.919	0.814	7.69733e-47	C1
ARHGAP29	7.37907e-51	-0.71111	0.168	0.47	1.53381e-46	C1
KIF5B	8.81289e-51	-0.715868	0.685	0.87	1.83185e-46	C1
NELL2	9.1614e-51	-0.80444	0.127	0.418	1.90429e-46	C1
TTK	9.487e-51	-1.20023	0.323	0.6	1.97197e-46	C1
ENSGALG00000051064	9.78236e-51	0.755053	0.87	0.753	2.03336e-46	C1
CPNE3	9.7999e-51	-0.806331	0.357	0.666	2.03701e-46	C1
ENSGALG00000049729	1.35334e-50	-0.834652	0.031	0.275	2.81306e-46	C1
ENSGALG00000038522	1.35908e-50	0.803771	0.821	0.693	2.82499e-46	C1
TXNRD3	1.41083e-50	-0.725849	0.816	0.928	2.93255e-46	C1
RPS17	1.48356e-50	0.333904	1	1	3.08373e-46	C1
C4	1.54252e-50	0.804848	0.68	0.439	3.20628e-46	C1
FAM172A	1.81902e-50	0.677808	0.962	0.961	3.78102e-46	C1
ACTL6A	1.97579e-50	-0.611651	0.903	0.974	4.10687e-46	C1
RFXAP	2.51627e-50	-0.526593	0.985	0.995	5.23033e-46	C1
TSN	2.73934e-50	0.342854	1	1	5.694e-46	C1
HOOK3	2.85059e-50	-0.585352	0.955	0.981	5.92523e-46	C1
TMOD2	3.41018e-50	-0.792102	0.357	0.657	7.0884e-46	C1
SLC16A3	4.06971e-50	-0.797079	0.677	0.867	8.4593e-46	C1
ENSGALG00000013528	6.4706e-50	0.791129	0.544	0.296	1.34498e-45	C1
ENSGALG00000046486	6.55874e-50	0.910825	0.567	0.339	1.3633e-45	C1
ENSGALG00000040886	8.01675e-50	-0.703401	0.018	0.25	1.66636e-45	C1
PPP2R5A	1.04957e-49	-0.735753	0.744	0.914	2.18163e-45	C1
PMS1	1.05539e-49	-0.723498	0.625	0.839	2.19373e-45	C1
RPL39L	1.2129e-49	0.437592	1	1	2.52113e-45	C1
FGFR1	1.22802e-49	-0.700055	0.33	0.643	2.55257e-45	C1
STRN3	1.2644e-49	-0.687667	0.759	0.918	2.62818e-45	C1
PTPRA	1.27113e-49	0.630213	0.952	0.94	2.64217e-45	C1
ZMPSTE24	1.47615e-49	-0.557055	0.931	0.97	3.06833e-45	C1
NDUFB2	1.7209e-49	0.386729	1	1	3.57706e-45	C1
TPH2	2.27022e-49	0.799869	0.673	0.455	4.71889e-45	C1
ENSGALG00000046534	2.29471e-49	0.920531	0.798	0.663	4.76978e-45	C1
NCAPH	2.46734e-49	-1.39415	0.282	0.557	5.12862e-45	C1
ENSGALG00000048207	2.91812e-49	0.562327	0.214	0.043	6.06561e-45	C1
SULT4A1	2.93503e-49	0.768338	0.881	0.817	6.10074e-45	C1
GTF2A2	3.75775e-49	-0.501437	0.985	0.989	7.81086e-45	C1
STRN	4.05393e-49	-0.756476	0.614	0.834	8.42649e-45	C1
BCL11A	4.24046e-49	-0.949633	0.578	0.817	8.81422e-45	C1
CALN1	4.81598e-49	0.827512	0.701	0.493	1.00105e-44	C1
PDCD5	5.91728e-49	-0.406916	0.998	0.999	1.22997e-44	C1
LACTB2	7.63879e-49	-0.695445	0.737	0.905	1.5878e-44	C1
INTS6	7.74343e-49	0.728785	0.87	0.766	1.60955e-44	C1
ARHGAP11B	8.48053e-49	-1.85235	0.235	0.493	1.76276e-44	C1
AP2M1	9.71116e-49	0.522509	0.984	0.969	2.01856e-44	C1
ENSGALG00000050742	1.23436e-48	-0.554975	0.951	0.987	2.56574e-44	C1
BPNT1	1.28425e-48	-0.926555	0.421	0.683	2.66943e-44	C1
RFTN1	1.3513e-48	0.705858	0.909	0.846	2.80882e-44	C1
ENSGALG00000038238	1.74708e-48	-0.675433	0.079	0.346	3.63148e-44	C1
ENSGALG00000041475	1.77148e-48	0.799955	0.834	0.696	3.68221e-44	C1
NEXN	1.78056e-48	0.866045	0.754	0.551	3.70107e-44	C1
KDM3A	2.19722e-48	-0.691424	0.425	0.732	4.56714e-44	C1
STRADA	2.88738e-48	-0.542761	0.918	0.978	6.00172e-44	C1
NDC80	2.91862e-48	-1.68293	0.183	0.445	6.06665e-44	C1
SCCPDH	4.11529e-48	0.518366	0.991	0.991	8.55404e-44	C1
ENSGALG00000035027	4.22458e-48	0.831247	0.681	0.444	8.78121e-44	C1
CASP3	4.42258e-48	-0.772526	0.555	0.806	9.19278e-44	C1
ENSGALG00000012103	5.79292e-48	0.800937	0.839	0.719	1.20412e-43	C1
ENSGALG00000047636	5.8766e-48	-0.698979	0.329	0.634	1.22151e-43	C1
CENPE	5.92378e-48	-2.03501	0.376	0.628	1.23132e-43	C1
ATP11B	6.58092e-48	0.58179	0.979	0.973	1.36791e-43	C1
ARG2	7.49669e-48	-0.793275	0.225	0.517	1.55826e-43	C1
KAT7	8.72939e-48	-0.511074	0.984	0.996	1.81449e-43	C1
LCA5L	8.82629e-48	0.756463	0.833	0.708	1.83463e-43	C1
SNTA1	1.10145e-47	0.826062	0.689	0.491	2.28947e-43	C1
ENSGALG00000017558	1.27922e-47	0.570238	0.975	0.956	2.65898e-43	C1
TPX2	1.3009e-47	-2.27661	0.567	0.77	2.70405e-43	C1
KCNJ2	1.33054e-47	-0.881297	0.006	0.219	2.76566e-43	C1
SURF4	1.48815e-47	-0.541205	0.96	0.977	3.09327e-43	C1
ENSGALG00000004503	1.58508e-47	-0.683041	0.587	0.835	3.29475e-43	C1
NDUFA4	1.84944e-47	0.334404	1	1	3.84424e-43	C1
DAPP1	1.91964e-47	-0.592042	0.074	0.333	3.99016e-43	C1
ENSGALG00000039659	2.08399e-47	0.858238	0.6	0.364	4.33178e-43	C1
PLEKHO1	2.59767e-47	-0.723715	0.378	0.679	5.39952e-43	C1
DNA2	2.82744e-47	-1.01183	0.105	0.367	5.87712e-43	C1
HNRNPH2	2.93603e-47	-0.383254	1	1	6.10282e-43	C1
CCNK	2.95141e-47	-0.650232	0.674	0.878	6.13481e-43	C1
DEPDC1	3.85855e-47	-1.34904	0.09	0.339	8.02039e-43	C1
ENSGALG00000037737	3.86289e-47	-0.526348	0.958	0.987	8.02941e-43	C1
DAZL	4.04098e-47	-0.543301	1	1	8.39959e-43	C1
NUP35	4.28805e-47	-0.691266	0.472	0.733	8.91314e-43	C1
TBC1D14	4.62169e-47	-0.675097	0.789	0.922	9.60665e-43	C1
CCDC6	4.62958e-47	-0.537092	0.957	0.99	9.62304e-43	C1
MOB2	5.36645e-47	-0.741069	0.362	0.647	1.11547e-42	C1
ENSGALG00000045414	5.5242e-47	0.788187	0.754	0.586	1.14826e-42	C1
SF3B5	6.53937e-47	0.552631	0.995	0.993	1.35927e-42	C1
WASL	7.99084e-47	-0.538191	0.922	0.981	1.66098e-42	C1
NSMCE2	8.71649e-47	0.517401	0.99	0.985	1.81181e-42	C1
SEC63	1.01142e-46	-0.666594	0.882	0.959	2.10233e-42	C1
CEP170	1.19006e-46	-0.652028	0.746	0.906	2.47367e-42	C1
ENSGALG00000011889	1.19418e-46	0.723568	0.559	0.324	2.48223e-42	C1
H3F3C	1.31763e-46	-0.308524	1	1	2.73883e-42	C1
BSG	1.32033e-46	-0.673049	0.835	0.938	2.74444e-42	C1
LMX1B	1.34139e-46	-0.644356	0.125	0.401	2.78822e-42	C1
GNG2	1.37882e-46	-0.857637	0.345	0.634	2.86602e-42	C1
ATP6V1C1	1.49749e-46	-0.664002	0.75	0.896	3.11268e-42	C1
PALD1	1.64244e-46	-0.797427	0.234	0.526	3.41397e-42	C1
SLC35F2	2.06636e-46	-0.681909	0.302	0.6	4.29513e-42	C1
ENSGALG00000026154	2.10309e-46	-0.579735	0.015	0.231	4.37149e-42	C1
NRP1	2.18589e-46	-0.72394	0.089	0.351	4.5436e-42	C1
EXD3	2.32663e-46	0.733598	0.73	0.571	4.83613e-42	C1
ENSGALG00000013001	2.34164e-46	-0.769613	0.33	0.621	4.86733e-42	C1
KMT2C	2.72655e-46	0.713347	0.894	0.804	5.66741e-42	C1
TVP23A	2.73011e-46	0.497591	0.976	0.961	5.6748e-42	C1
ENSGALG00000045115	3.08388e-46	0.929024	0.608	0.396	6.41016e-42	C1
TOP2A	3.26085e-46	-1.96877	0.478	0.671	6.77801e-42	C1
ENSGALG00000052658	3.37158e-46	0.764781	0.705	0.509	7.00816e-42	C1
BDH1A	4.1185e-46	-0.692224	0.599	0.832	8.56071e-42	C1
NPTX2	4.30421e-46	-0.771988	0.07	0.319	8.94673e-42	C1
CCDC66	4.65987e-46	-0.804807	0.586	0.796	9.68601e-42	C1
CDK1	4.96475e-46	-1.26265	0.797	0.928	1.03197e-41	C1
CD36	5.44628e-46	0.502035	0.183	0.031	1.13206e-41	C1
GATD3AL1	5.64377e-46	0.463736	0.994	0.991	1.17311e-41	C1
NTPCR	7.03906e-46	-0.545943	0.864	0.958	1.46314e-41	C1
ENSGALG00000042611	7.3943e-46	0.814007	0.57	0.337	1.53698e-41	C1
SEMA3A	8.38563e-46	-0.691527	0.129	0.398	1.74304e-41	C1
SAE1	8.79983e-46	0.558949	0.973	0.94	1.82913e-41	C1
DNAJC9	1.00515e-45	-0.544488	0.994	0.998	2.0893e-41	C1
VIPR2	1.14123e-45	0.69267	0.776	0.612	2.37217e-41	C1
XBP1	1.51571e-45	0.611134	0.974	0.965	3.15056e-41	C1
PTPN5	1.71606e-45	-0.557866	0.002	0.203	3.56701e-41	C1
CPNE4	1.7215e-45	0.686351	0.93	0.889	3.57831e-41	C1
NEDD8	1.94889e-45	0.595782	0.943	0.894	4.05097e-41	C1
ITGB3BP	1.97306e-45	-0.712222	0.281	0.581	4.10121e-41	C1
NPM3	2.38273e-45	-1.4278	0.746	0.869	4.95275e-41	C1
RYR2	2.64944e-45	-0.705165	0.109	0.37	5.50713e-41	C1
MCAM	2.82077e-45	0.759627	0.831	0.694	5.86325e-41	C1
RASEF	3.214e-45	-0.590893	0.034	0.261	6.68063e-41	C1
CCDC14	3.54907e-45	-0.665773	0.234	0.532	7.3771e-41	C1
EML4	4.1399e-45	-0.667757	0.089	0.344	8.60521e-41	C1
VILL	4.18257e-45	0.673207	0.294	0.097	8.69389e-41	C1
SFR1	4.24987e-45	-0.684457	0.045	0.276	8.83379e-41	C1
FUT9	4.37946e-45	-0.976508	0.006	0.208	9.10315e-41	C1
TSPAN12	4.58674e-45	-0.677597	0.135	0.402	9.53401e-41	C1
COPS8	5.04221e-45	-0.491815	0.969	0.985	1.04807e-40	C1
ESRRG	5.05336e-45	-0.763258	0.158	0.429	1.05039e-40	C1
TDRD15	5.34731e-45	0.560389	0.983	0.973	1.11149e-40	C1
ENSGALG00000028551	6.88561e-45	-0.668464	0.59	0.829	1.43124e-40	C1
SRSF5A	6.99804e-45	-0.498642	0.966	0.989	1.45461e-40	C1
NCAPD3	7.4514e-45	-0.964583	0.209	0.475	1.54885e-40	C1
ENSGALG00000039246	7.65699e-45	0.782861	0.366	0.152	1.59158e-40	C1
CTTN	8.11619e-45	-0.721519	0.605	0.826	1.68703e-40	C1
ENSGALG00000043077	8.58114e-45	0.505159	0.153	0.02	1.78368e-40	C1
KIAA0232	1.23431e-44	-0.562853	0.935	0.976	2.56564e-40	C1
NNF1	1.30368e-44	-0.474098	0.984	0.997	2.70983e-40	C1
KIF2C	1.38814e-44	-1.66557	0.245	0.503	2.88538e-40	C1
ENSGALG00000052980	1.53481e-44	-0.58441	0.048	0.28	3.19026e-40	C1
ENSGALG00000017220	1.8356e-44	0.684126	0.831	0.716	3.81548e-40	C1
C13H5orf15	1.96011e-44	-0.610433	0.865	0.944	4.07428e-40	C1
C1orf115	1.98435e-44	0.597212	0.427	0.195	4.12468e-40	C1
FGF12	1.9952e-44	-0.658628	0.057	0.295	4.14722e-40	C1
ENSGALG00000052184	2.2901e-44	0.791177	0.77	0.633	4.7602e-40	C1
VRTN	2.32459e-44	-0.667969	0.119	0.385	4.83189e-40	C1
SMS	2.46764e-44	-0.485916	0.963	0.99	5.12923e-40	C1
WSB1	2.5405e-44	-0.769618	0.215	0.496	5.28069e-40	C1
JUN	2.57257e-44	-0.716006	0.214	0.5	5.34734e-40	C1
RIBC2	2.62293e-44	0.733779	0.568	0.352	5.45201e-40	C1
YBX3	2.8596e-44	0.381543	1	0.999	5.94396e-40	C1
ENSGALG00000040546	3.01172e-44	-0.57895	0.011	0.216	6.26017e-40	C1
ZBTB41	3.11329e-44	-0.69215	0.375	0.651	6.47129e-40	C1
ENSGALG00000051273	3.41122e-44	0.504104	0.701	0.437	7.09057e-40	C1
NEK9	3.79434e-44	-0.570821	0.746	0.912	7.88692e-40	C1
MPC2	4.4696e-44	-0.525231	0.872	0.966	9.29051e-40	C1
RHOC	4.84331e-44	0.724899	0.391	0.17	1.00673e-39	C1
H2AZ2	4.88567e-44	-0.521422	0.995	0.998	1.01553e-39	C1
ENSGALG00000012259	5.29232e-44	-0.614561	0.85	0.95	1.10006e-39	C1
TOX	5.39349e-44	0.737787	0.527	0.303	1.12109e-39	C1
PEBP1	5.546e-44	-0.42769	0.998	0.999	1.15279e-39	C1
ENSGALG00000048934	5.71171e-44	0.547763	0.177	0.031	1.18724e-39	C1
ENSGALG00000030564	6.53197e-44	0.523702	0.509	0.245	1.35774e-39	C1
ENSGALG00000039964	7.06072e-44	-1.02902	0.205	0.468	1.46764e-39	C1
SCD	7.63268e-44	0.749315	0.354	0.135	1.58653e-39	C1
MSANTD3	8.76633e-44	-0.691548	0.264	0.557	1.82217e-39	C1
RASGEF1B	8.95753e-44	-0.911564	0.197	0.464	1.86191e-39	C1
ENSGALG00000044478	1.1258e-43	0.879283	0.763	0.592	2.34009e-39	C1
ENSGALG00000020999	1.29004e-43	-0.662202	0.914	0.972	2.68148e-39	C1
ID4	1.44908e-43	-0.7376	0.814	0.949	3.01207e-39	C1
ENSGALG00000039161	1.53424e-43	-0.666844	0.339	0.629	3.18907e-39	C1
ORAOV1	1.54267e-43	-0.537991	0.915	0.97	3.20659e-39	C1
C7H2ORF69	1.65883e-43	-0.807936	0.569	0.797	3.44805e-39	C1
SLIT2	1.76603e-43	-0.79442	0.186	0.463	3.67087e-39	C1
PDZD11	1.79457e-43	-0.616875	0.686	0.882	3.7302e-39	C1
IRF6	1.9921e-43	0.704126	0.749	0.603	4.14077e-39	C1
TIPRL	2.00244e-43	-0.508323	0.911	0.974	4.16227e-39	C1
FDX1	2.14271e-43	0.533318	0.973	0.962	4.45383e-39	C1
SMC2	2.18712e-43	-2.22772	0.745	0.861	4.54614e-39	C1
DEK	2.22411e-43	-0.897452	0.775	0.898	4.62303e-39	C1
PLPBP	2.70329e-43	-0.648262	0.592	0.807	5.61905e-39	C1
NT5C3A	2.77564e-43	-0.67152	0.281	0.575	5.76944e-39	C1
ENSGALG00000048808	2.93136e-43	-0.769017	0.169	0.438	6.09313e-39	C1
RUNX1T1	3.23982e-43	-0.732665	0.102	0.354	6.73429e-39	C1
AFDN	3.55113e-43	-0.575803	0.866	0.961	7.38137e-39	C1
CCNYL1	4.30971e-43	-0.630682	0.243	0.532	8.95817e-39	C1
H2AFY2	4.77182e-43	-0.614062	0.138	0.411	9.91871e-39	C1
TOB2	4.87422e-43	0.602308	0.984	0.974	1.01316e-38	C1
NASP	5.16407e-43	-0.583722	0.995	0.999	1.0734e-38	C1
ALDH4A1	5.83e-43	0.683148	0.755	0.589	1.21182e-38	C1
ENSGALG00000047370	6.27991e-43	0.292519	0.595	0.316	1.30534e-38	C1
MYH7B	6.53745e-43	0.600992	0.266	0.081	1.35887e-38	C1
HSPH1	6.64442e-43	-0.595508	0.923	0.979	1.38111e-38	C1
CDV3	7.68408e-43	-0.380796	0.995	0.999	1.59721e-38	C1
ZNF326	7.88407e-43	-0.643914	0.84	0.929	1.63878e-38	C1
ENSGALG00000003990	8.59125e-43	-0.732575	0.346	0.615	1.78578e-38	C1
KIF3B	9.57895e-43	-0.660086	0.502	0.746	1.99108e-38	C1
TMEM35A	9.59246e-43	-0.69497	0.189	0.467	1.99389e-38	C1
MYCBP2	1.06588e-42	-0.636895	0.838	0.933	2.21554e-38	C1
SLC38A11	1.08983e-42	-0.592232	0.126	0.389	2.26531e-38	C1
ENSGALG00000010335	1.13508e-42	-0.650919	0.725	0.883	2.35937e-38	C1
DDB2	1.21246e-42	0.575776	0.947	0.913	2.52022e-38	C1
CARS	1.22895e-42	-0.624215	0.771	0.922	2.5545e-38	C1
MRPL12	1.26271e-42	0.564697	0.937	0.911	2.62467e-38	C1
MYL9	1.30802e-42	-0.641221	0.744	0.907	2.71884e-38	C1
RAB11FIP4	1.36843e-42	-0.62651	0.586	0.81	2.84442e-38	C1
TERT	1.39944e-42	0.687476	0.773	0.613	2.90888e-38	C1
SEC22B	1.48022e-42	-0.549304	0.919	0.969	3.07679e-38	C1
MSL3	1.54712e-42	0.515007	0.963	0.94	3.21584e-38	C1
COMMD3	1.84722e-42	0.531376	0.985	0.975	3.83963e-38	C1
DNAH10	1.87936e-42	0.736193	0.871	0.786	3.90644e-38	C1
ENSGALG00000054655	1.88804e-42	0.785664	0.551	0.33	3.92448e-38	C1
FAM46A	2.00273e-42	-0.688818	0.282	0.563	4.16287e-38	C1
PPIL4	2.32376e-42	-0.601255	0.773	0.905	4.83016e-38	C1
ST8SIA2	2.58608e-42	-0.671363	0.131	0.389	5.37543e-38	C1
UBAC1	2.71141e-42	-0.655907	0.426	0.698	5.63593e-38	C1
GCNT1	2.7466e-42	0.738666	0.762	0.578	5.70908e-38	C1
ROBO1	3.02248e-42	-0.65851	0.019	0.222	6.28252e-38	C1
NEK2	3.15533e-42	-1.71606	0.091	0.319	6.55867e-38	C1
MYO9B	3.76329e-42	-0.643429	0.907	0.96	7.82238e-38	C1
FOPNL	4.38288e-42	0.618367	0.958	0.933	9.11024e-38	C1
ENSGALG00000013943	5.99519e-42	-0.599667	0.872	0.946	1.24616e-37	C1
DENR	6.26515e-42	0.361281	0.998	0.999	1.30228e-37	C1
CUL4B	6.29674e-42	-0.622024	0.854	0.945	1.30884e-37	C1
RNMT	6.34796e-42	-0.565079	0.862	0.944	1.31949e-37	C1
ERICH1	6.42766e-42	-0.652108	0.406	0.673	1.33605e-37	C1
USP1	8.13144e-42	-0.686225	0.73	0.9	1.6902e-37	C1
POLE4	9.05497e-42	0.76032	0.777	0.649	1.88217e-37	C1
NUP37	9.39212e-42	-0.498291	0.934	0.979	1.95225e-37	C1
MALSU1	9.84057e-42	-0.752391	0.749	0.876	2.04546e-37	C1
EXO1	1.0203e-41	-0.695863	0.03	0.238	2.12081e-37	C1
CD99	1.56408e-41	0.535536	0.986	0.974	3.25109e-37	C1
ENSGALG00000041782	1.67424e-41	1.01108	0.47	0.267	3.48007e-37	C1
ENSGALG00000048771	1.82011e-41	-1.29632	0.186	0.444	3.78328e-37	C1
PDCD10	1.84797e-41	-0.552048	0.885	0.966	3.84118e-37	C1
ENSGALG00000049884	1.93795e-41	-0.598865	0.087	0.329	4.02822e-37	C1
DNAJC3	1.99032e-41	0.475923	0.995	0.997	4.13709e-37	C1
ZMYND8	2.01435e-41	-0.695463	0.281	0.555	4.18703e-37	C1
AT2	2.06833e-41	0.370726	0.126	0.012	4.29923e-37	C1
PEX10	2.17233e-41	-0.64627	0.622	0.828	4.51541e-37	C1
SEPTIN8	2.26736e-41	-0.634941	0.215	0.496	4.71293e-37	C1
SNRPC	2.39826e-41	0.536573	0.981	0.97	4.98502e-37	C1
CCNF	3.33182e-41	-0.821036	0.352	0.616	6.92552e-37	C1
ENSGALG00000016471	3.52138e-41	0.620675	0.853	0.752	7.31954e-37	C1
C26H6orf106	3.87268e-41	-0.701514	0.481	0.727	8.04976e-37	C1
ATP6V1G1	4.19755e-41	0.362778	0.998	0.999	8.72504e-37	C1
NWD1	4.2603e-41	-0.450676	0.928	0.98	8.85546e-37	C1
HSP90AB1	4.7469e-41	-0.343292	1	1	9.8669e-37	C1
GYG1	5.56911e-41	-0.642029	0.65	0.849	1.1576e-36	C1
TMEM184C	6.34186e-41	-0.514451	0.894	0.962	1.31822e-36	C1
NID1	6.78736e-41	-0.537067	0.01	0.2	1.41082e-36	C1
TDRD1	6.89013e-41	0.568569	0.957	0.921	1.43218e-36	C1
FKBP14	7.00658e-41	-0.58618	0.811	0.939	1.45639e-36	C1
TANK	7.77929e-41	-0.641807	0.15	0.411	1.617e-36	C1
TPM1	8.36627e-41	-0.528075	0.783	0.936	1.73901e-36	C1
ND3	8.45058e-41	0.51961	1	1	1.75654e-36	C1
ENSGALG00000053806	9.72223e-41	-0.88391	0.005	0.189	2.02086e-36	C1
PRPF4B	1.04841e-40	0.506298	0.975	0.981	2.17923e-36	C1
PGK2	1.38239e-40	0.312102	1	0.999	2.87343e-36	C1
ENSGALG00000047953	1.41878e-40	-0.517121	0.906	0.971	2.94908e-36	C1
SPTSSB	1.45168e-40	-0.73101	0.122	0.371	3.01746e-36	C1
TIMM22	1.60915e-40	-0.52332	0.902	0.968	3.34478e-36	C1
ENSGALG00000045985	1.6778e-40	0.504854	0.2	0.046	3.48748e-36	C1
RPL22	1.75695e-40	0.294421	1	1	3.652e-36	C1
PDS5B	1.79269e-40	-0.584043	0.854	0.954	3.72629e-36	C1
ENPP2	1.87553e-40	0.79679	0.399	0.195	3.89847e-36	C1
CKMT1B	2.01771e-40	0.693576	0.381	0.167	4.19401e-36	C1
NECAB2	2.02795e-40	0.541553	0.201	0.047	4.2153e-36	C1
CLTC	2.12047e-40	-0.53614	0.952	0.982	4.4076e-36	C1
HTR7	2.29802e-40	-0.528942	0.005	0.188	4.77666e-36	C1
ENSGALG00000049595	2.31851e-40	-0.567788	0.042	0.255	4.81925e-36	C1
UBE2C	2.58299e-40	-2.56273	0.193	0.42	5.369e-36	C1
CLN6	2.98844e-40	-1.19838	0.221	0.46	6.21178e-36	C1
SOCS6	3.44207e-40	-0.59707	0.31	0.595	7.15468e-36	C1
NCS1	3.51811e-40	-0.771009	0.218	0.49	7.31273e-36	C1
RBMS1	3.52831e-40	-0.596272	0.082	0.318	7.33394e-36	C1
ADGRL2	3.57276e-40	-0.770975	0.393	0.653	7.42634e-36	C1
MMD	3.65382e-40	-0.637777	0.559	0.802	7.59483e-36	C1
GLRX2	3.77251e-40	-0.689622	0.761	0.899	7.84155e-36	C1
EIF2AK4	3.84257e-40	-0.568001	0.818	0.94	7.98717e-36	C1
SVIL	3.98606e-40	-0.719522	0.322	0.596	8.28543e-36	C1
TMEM123	4.02452e-40	-0.453432	0.981	0.992	8.36536e-36	C1
ABCC4	4.03317e-40	0.677997	0.835	0.751	8.38334e-36	C1
ZRANB1	4.4595e-40	-0.63606	0.376	0.639	9.26952e-36	C1
THUMPD3	4.80458e-40	-0.348884	0.998	0.998	9.98679e-36	C1
7SK-ENSGALG00000017926	4.81123e-40	0.872563	0.931	0.874	1.00006e-35	C1
ABCG1	4.96049e-40	0.702882	0.474	0.262	1.03109e-35	C1
DSP	5.88099e-40	-0.641903	0.782	0.917	1.22242e-35	C1
CALR3	6.0056e-40	-0.519608	0.826	0.947	1.24832e-35	C1
OTX1	6.01144e-40	-0.557924	0.057	0.281	1.24954e-35	C1
PTK7	6.63074e-40	0.599184	0.946	0.909	1.37827e-35	C1
ENSGALG00000032841	7.28409e-40	-0.635737	0.325	0.603	1.51407e-35	C1
RBM11	7.54261e-40	0.745944	0.637	0.446	1.56781e-35	C1
PNPLA8	7.63951e-40	-0.647319	0.357	0.628	1.58795e-35	C1
ENSGALG00000030129	7.95565e-40	0.396012	0.115	0.009	1.65366e-35	C1
HIKESHI	9.67376e-40	-0.449917	0.967	0.985	2.01079e-35	C1
C1orf35	9.80424e-40	-0.5986	0.774	0.905	2.03791e-35	C1
LSM6	1.09166e-39	-0.37954	0.979	0.995	2.26913e-35	C1
WDR75	1.10855e-39	-0.539413	0.782	0.917	2.30424e-35	C1
ENSGALG00000041052	1.1904e-39	0.478871	0.985	0.982	2.47437e-35	C1
ENSGALG00000051687	1.22781e-39	0.535098	0.227	0.064	2.55213e-35	C1
CDK6	1.41715e-39	0.606091	0.967	0.952	2.9457e-35	C1
ANAPC13	1.51887e-39	0.443096	0.998	0.992	3.15711e-35	C1
GPAM	1.58118e-39	-0.591433	0.454	0.706	3.28665e-35	C1
XPA	1.65234e-39	0.407552	0.998	1	3.43455e-35	C1
SLC35B1	1.70411e-39	0.530841	0.987	0.992	3.54216e-35	C1
HS2ST1	1.733e-39	-0.573002	0.576	0.811	3.60222e-35	C1
EOGT	1.99021e-39	-0.652241	0.117	0.359	4.13685e-35	C1
ITM2A	2.44502e-39	-0.474303	0.939	0.972	5.08222e-35	C1
ECT2	2.67342e-39	-1.31731	0.206	0.443	5.55696e-35	C1
ERMN	2.80972e-39	0.615812	0.377	0.175	5.84029e-35	C1
CALD1	2.86858e-39	0.640839	0.254	0.08	5.96263e-35	C1
RANBP1	3.06991e-39	-0.354256	0.999	1	6.38111e-35	C1
RPLP2	3.23822e-39	0.263752	1	1	6.73097e-35	C1
DNAJA4	4.01207e-39	-0.39916	0.992	0.997	8.33948e-35	C1
DENND1B	4.30972e-39	-0.653693	0.215	0.487	8.95818e-35	C1
ENSGALG00000048245	4.65925e-39	-0.580763	0.118	0.367	9.68472e-35	C1
CREB1	5.14608e-39	-0.5909	0.421	0.697	1.06966e-34	C1
UHMK1	6.23923e-39	-0.6859	0.593	0.808	1.29689e-34	C1
ZNF800	7.3201e-39	-0.638771	0.288	0.557	1.52156e-34	C1
RNF7	7.59265e-39	0.532859	0.95	0.928	1.57821e-34	C1
CENPL	8.16788e-39	-0.737856	0.032	0.229	1.69778e-34	C1
RPRM	8.45609e-39	0.853095	0.723	0.575	1.75768e-34	C1
ENSGALG00000054800	9.3298e-39	0.401041	0.135	0.018	1.93929e-34	C1
PXDN	1.02874e-38	-0.616255	0.239	0.515	2.13834e-34	C1
TMEM169	1.06145e-38	-0.609238	0.193	0.455	2.20633e-34	C1
CTBP1	1.06567e-38	0.617891	0.953	0.931	2.2151e-34	C1
GRIK3	1.1079e-38	-0.552951	0.007	0.185	2.30288e-34	C1
KAT6B	1.15284e-38	-0.699059	0.23	0.487	2.39629e-34	C1
SEC11C	1.27072e-38	0.505527	0.971	0.956	2.64131e-34	C1
ASIC2	1.27912e-38	0.631576	0.326	0.133	2.65877e-34	C1
NANOG	1.30206e-38	-0.471753	0.017	0.205	2.70646e-34	C1
GLCCI1	1.31852e-38	-0.649254	0.718	0.895	2.74068e-34	C1
EHHADH	1.34511e-38	0.672421	0.778	0.655	2.79595e-34	C1
ZFAND5	1.38042e-38	-0.467965	0.95	0.992	2.86933e-34	C1
AKR1D1	1.41895e-38	-0.618175	0.129	0.374	2.94943e-34	C1
SETD7	1.4373e-38	-0.656892	0.559	0.768	2.98756e-34	C1
ND4L	1.45457e-38	0.580582	0.975	0.96	3.02347e-34	C1
ENTPD3	1.57348e-38	0.652906	0.311	0.122	3.27064e-34	C1
BRD7	1.67506e-38	0.384549	0.999	0.997	3.48178e-34	C1
FSTL4	1.69426e-38	-0.807296	0.347	0.607	3.52169e-34	C1
DIAPH3	1.72682e-38	-1.03051	0.243	0.481	3.58938e-34	C1
IRX3	2.14975e-38	-0.626284	0.179	0.44	4.46846e-34	C1
RTN1	2.21121e-38	0.796601	0.707	0.561	4.59621e-34	C1
ENSGALG00000049784	2.3337e-38	0.592298	0.157	0.028	4.85083e-34	C1
MCUR1	2.42117e-38	-0.621366	0.654	0.844	5.03263e-34	C1
PARD3B	2.71842e-38	-0.544462	0.04	0.244	5.6505e-34	C1
ENSGALG00000050697	2.90375e-38	0.810487	0.525	0.339	6.03572e-34	C1
AvBD10	4.00669e-38	3.86351	0.309	0.12	8.32831e-34	C1
CCDC112	4.2061e-38	0.505556	0.979	0.98	8.7428e-34	C1
UBLCP1	4.3241e-38	-0.56698	0.761	0.894	8.98807e-34	C1
SLC17A9	4.61198e-38	0.726049	0.673	0.503	9.58646e-34	C1
EVL	4.70206e-38	-0.629124	0.134	0.376	9.77371e-34	C1
SRP54	4.74583e-38	-0.658004	0.698	0.859	9.86469e-34	C1
LPCAT3	5.46117e-38	0.588131	0.853	0.746	1.13516e-33	C1
FBLIM1	7.09504e-38	-0.653268	0.36	0.623	1.47478e-33	C1
BFSP1	7.27038e-38	0.511027	0.217	0.06	1.51122e-33	C1
BRCA1	8.07799e-38	-1.18909	0.747	0.867	1.67909e-33	C1
ENSGALG00000046550	8.32244e-38	0.437006	0.142	0.022	1.7299e-33	C1
USO1	8.96037e-38	0.501453	0.973	0.964	1.8625e-33	C1
FKBP9	9.09036e-38	0.438862	1	0.998	1.88952e-33	C1
ZMIZ1	9.68913e-38	-0.614496	0.146	0.398	2.01398e-33	C1
DCTD	9.80693e-38	-0.770113	0.331	0.586	2.03847e-33	C1
AKR1B10	1.06658e-37	0.509192	0.185	0.042	2.21699e-33	C1
SULF2	1.08183e-37	-0.512588	0.053	0.262	2.24869e-33	C1
C12orf75	1.16417e-37	0.639939	0.794	0.697	2.41984e-33	C1
DPP7	1.22086e-37	-0.592142	0.765	0.903	2.53768e-33	C1
CKB	1.23434e-37	0.580419	0.959	0.93	2.5657e-33	C1
SIX3	1.52992e-37	-0.839693	0	0.167	3.18008e-33	C1
PIP5K1B	1.68028e-37	0.509334	0.965	0.959	3.49262e-33	C1
MTHFS	1.68561e-37	0.644579	0.826	0.736	3.50371e-33	C1
ST3GAL6	1.70173e-37	-0.615082	0.125	0.368	3.53722e-33	C1
CCDC91	1.76473e-37	0.628144	0.834	0.756	3.66817e-33	C1
CTSV	1.77165e-37	-0.592997	0.925	0.965	3.68256e-33	C1
GNPDA1	1.88242e-37	0.57099	0.771	0.611	3.91281e-33	C1
PFN2	1.8872e-37	0.520717	0.977	0.969	3.92273e-33	C1
RACGAP1	1.9532e-37	-1.63817	0.435	0.623	4.05993e-33	C1
ERMARD	1.96724e-37	-0.588949	0.158	0.411	4.08911e-33	C1
EXOC6	2.03282e-37	-0.531559	0.065	0.283	4.22543e-33	C1
DPP10	2.26318e-37	-0.607952	0.203	0.46	4.70424e-33	C1
WDR92	2.33998e-37	-0.553948	0.795	0.927	4.86389e-33	C1
ENSGALG00000054463	2.40475e-37	0.686082	0.787	0.665	4.99851e-33	C1
CCNB1	2.4823e-37	-1.32938	0.893	0.969	5.15971e-33	C1
MAPKAPK2	2.57521e-37	-0.680222	0.246	0.501	5.35284e-33	C1
TYW3	2.61567e-37	-0.620397	0.578	0.788	5.43693e-33	C1
MLC1	3.04892e-37	0.650325	0.506	0.306	6.33749e-33	C1
ENSGALG00000012808	3.34656e-37	-0.497416	0.05	0.259	6.95616e-33	C1
IL1RAP	3.44103e-37	-0.538965	0.106	0.34	7.15252e-33	C1
CENPW	3.81349e-37	-0.843258	0.743	0.894	7.92673e-33	C1
ENSGALG00000013365	3.84721e-37	0.434877	0.999	0.998	7.9968e-33	C1
HIGD1C	3.93975e-37	-0.661291	0.474	0.728	8.18917e-33	C1
MSN	4.01524e-37	-0.612158	0.894	0.97	8.34607e-33	C1
MBP	4.39104e-37	-0.636242	0.181	0.434	9.12722e-33	C1
ADGRG6	4.70805e-37	-0.580329	0.003	0.171	9.78615e-33	C1
NCOR2	4.76474e-37	0.379575	0.998	0.999	9.90399e-33	C1
TDRD3	5.30095e-37	-0.663986	0.416	0.66	1.10185e-32	C1
SPPL2A	5.86879e-37	-0.479657	0.945	0.983	1.21989e-32	C1
NSMCE3	5.90388e-37	-0.726105	0.883	0.949	1.22718e-32	C1
CREBRF	6.08818e-37	-0.587017	0.783	0.921	1.26549e-32	C1
P3H4	6.1615e-37	-0.506732	0.042	0.244	1.28073e-32	C1
ARHGEF6	6.54932e-37	-0.500976	0.031	0.223	1.36134e-32	C1
ENSGALG00000051459	6.90894e-37	0.385697	1	1	1.43609e-32	C1
NFKB1	7.10564e-37	-0.499564	0.099	0.334	1.47698e-32	C1
ABHD17B	7.4232e-37	-0.583008	0.205	0.467	1.54299e-32	C1
DCTN2	7.6018e-37	0.463539	0.975	0.977	1.58011e-32	C1
RTCA	7.8155e-37	-0.549192	0.067	0.281	1.62453e-32	C1
ARL6IP5	8.1892e-37	-0.75362	0.122	0.357	1.70221e-32	C1
COX6C	8.299e-37	0.277957	1	1	1.72503e-32	C1
RAD21	9.12911e-37	-0.591741	0.976	0.99	1.89758e-32	C1
MFSD1	9.42482e-37	-0.677212	0.682	0.842	1.95904e-32	C1
C9orf64	1.17401e-36	0.465729	0.984	0.977	2.44029e-32	C1
IFNGR1	1.2128e-36	-0.566718	0.269	0.54	2.52092e-32	C1
PLPP1	1.21476e-36	-0.837859	0.52	0.75	2.525e-32	C1
PLEKHB2	1.22467e-36	0.591664	0.787	0.682	2.54559e-32	C1
ENSGALG00000052793	1.26904e-36	-0.515196	0.022	0.205	2.63783e-32	C1
PLXNB2	1.39334e-36	-0.656994	0.395	0.65	2.8962e-32	C1
ENSGALG00000006292	1.50276e-36	0.548036	0.915	0.902	3.12364e-32	C1
KHDRBS3	1.53816e-36	-0.607564	0.535	0.76	3.19722e-32	C1
ENSGALG00000039924	1.66802e-36	-0.614587	0.293	0.568	3.46714e-32	C1
LIX1	1.74185e-36	0.625117	0.431	0.227	3.62061e-32	C1
XPO7	1.7441e-36	0.450603	0.989	0.987	3.62528e-32	C1
RXRA	1.85174e-36	0.668497	0.669	0.504	3.84903e-32	C1
HMMR	2.213e-36	-1.2829	0.125	0.343	4.59994e-32	C1
ELP1	2.21717e-36	0.525774	0.971	0.96	4.60862e-32	C1
CHL1	2.67167e-36	-1.12664	0.063	0.264	5.55334e-32	C1
ELOVL4	2.71222e-36	-0.560071	0.167	0.419	5.63763e-32	C1
ENSGALG00000048902	2.97306e-36	0.28521	0.595	0.341	6.17981e-32	C1
OPRM1	3.05883e-36	-0.547178	0.123	0.361	6.35808e-32	C1
NME5	3.15691e-36	-0.53341	0.073	0.291	6.56195e-32	C1
EXOC3	3.89888e-36	0.558188	0.877	0.801	8.10422e-32	C1
TMEM19	4.10371e-36	0.588469	0.851	0.762	8.52997e-32	C1
PRIMPOL	4.35004e-36	-0.621738	0.175	0.426	9.04199e-32	C1
ENSGALG00000038034	4.45347e-36	0.355275	0.122	0.015	9.25699e-32	C1
PTBP1	4.97437e-36	-0.408368	0.969	0.988	1.03397e-31	C1
UFSP2	5.54275e-36	-0.574744	0.422	0.689	1.15212e-31	C1
EEF1B2	6.07247e-36	-0.352717	1	1	1.26222e-31	C1
CNTN3	6.2734e-36	-0.523743	0.078	0.293	1.30399e-31	C1
SLC6A6	6.36348e-36	-0.528248	0.085	0.304	1.32271e-31	C1
ENSGALG00000017040	6.38816e-36	0.537357	0.21	0.06	1.32784e-31	C1
CDC20	6.49703e-36	-2.44295	0.225	0.452	1.35047e-31	C1
NHSL1	6.6194e-36	-0.711636	0.327	0.57	1.37591e-31	C1
GRK3	6.90305e-36	0.617033	0.881	0.82	1.43487e-31	C1
SPDL1	7.04523e-36	-0.882249	0.537	0.737	1.46442e-31	C1
ENSGALG00000006123	7.85333e-36	-0.61745	0.235	0.497	1.63239e-31	C1
CAMK1G	7.94028e-36	0.555016	0.33	0.142	1.65047e-31	C1
ENSGALG00000007028	8.17546e-36	0.469821	0.146	0.026	1.69935e-31	C1
ACAT1	8.49426e-36	-0.605424	0.493	0.728	1.76562e-31	C1
FGFR3	9.56641e-36	0.515192	0.994	0.993	1.98847e-31	C1
NDUFV3	1.12242e-35	0.39638	0.999	0.996	2.33305e-31	C1
PDCD6IP	1.17143e-35	-0.597536	0.639	0.816	2.43493e-31	C1
NKAIN3	1.17746e-35	-0.505935	0.063	0.27	2.44747e-31	C1
MAP2	1.2726e-35	-0.576301	0.37	0.635	2.64523e-31	C1
EDF1	1.30474e-35	0.436724	0.994	0.991	2.71203e-31	C1
MAPK8	1.54021e-35	-0.635126	0.425	0.677	3.20148e-31	C1
ROCK2	1.54926e-35	-0.590296	0.555	0.795	3.22029e-31	C1
PLEKHA5	1.58122e-35	-0.781795	0.394	0.632	3.28672e-31	C1
TMEM14A	1.65444e-35	-0.531686	0.773	0.901	3.43892e-31	C1
TMEM163	1.75355e-35	0.612229	0.546	0.336	3.64492e-31	C1
CENPI	1.80627e-35	-0.849805	0.091	0.303	3.75452e-31	C1
DNAJC8	1.83575e-35	-0.337381	0.994	0.998	3.81579e-31	C1
CENPQ	1.95168e-35	-0.925496	0.405	0.623	4.05676e-31	C1
RIMBP2	1.97232e-35	0.676946	0.637	0.473	4.09967e-31	C1
AK1	2.01504e-35	0.512264	0.975	0.958	4.18847e-31	C1
TMEM231	2.03207e-35	0.575913	0.927	0.884	4.22386e-31	C1
OLFM3	2.2345e-35	-0.54218	0.119	0.352	4.64463e-31	C1
TPD52	2.48558e-35	-0.489945	0.931	0.967	5.16652e-31	C1
OPA3	2.92837e-35	-0.492291	0.874	0.952	6.08691e-31	C1
FXR1	2.9327e-35	-0.378699	0.992	0.994	6.09591e-31	C1
RAB3C	3.12064e-35	0.675445	0.469	0.27	6.48656e-31	C1
BMPR1B	3.41024e-35	-0.688046	0.179	0.425	7.08852e-31	C1
ENSGALG00000012836	3.5432e-35	-1.72921	0.213	0.432	7.3649e-31	C1
PAIP2B	3.54516e-35	-0.411692	0.973	0.991	7.36896e-31	C1
ENSGALG00000049697	3.80684e-35	0.571064	0.313	0.131	7.9129e-31	C1
ATP6V1B2	3.95311e-35	-0.52274	0.794	0.929	8.21694e-31	C1
DDX59	4.05533e-35	-0.593346	0.383	0.637	8.42941e-31	C1
ENSGALG00000048038	4.20737e-35	0.589747	0.448	0.251	8.74545e-31	C1
HSPD1	4.25201e-35	-0.363333	0.997	1	8.83822e-31	C1
BTF3	5.07914e-35	0.365353	0.998	0.997	1.05575e-30	C1
MANF	5.17429e-35	0.536411	0.995	0.994	1.07553e-30	C1
CTSO	5.27005e-35	-0.614621	0.311	0.567	1.09543e-30	C1
NRDE2	5.70597e-35	0.608489	0.791	0.671	1.18604e-30	C1
SLC30A4	5.7473e-35	0.49823	0.986	0.981	1.19463e-30	C1
MYL3	5.78337e-35	-0.598961	0.03	0.213	1.20213e-30	C1
RHOBTB1	5.95497e-35	-0.566122	0.151	0.392	1.2378e-30	C1
EPRS	6.38436e-35	-0.367855	0.995	0.997	1.32705e-30	C1
EXFABP	6.80234e-35	-0.879363	0.55	0.774	1.41393e-30	C1
ENSGALG00000049542	7.76168e-35	0.813648	0.576	0.394	1.61334e-30	C1
NOL7	7.90627e-35	-0.469051	0.894	0.969	1.6434e-30	C1
TMEM97	8.02206e-35	0.644854	0.773	0.681	1.66747e-30	C1
PLK1	9.17972e-35	-1.95605	0.248	0.464	1.9081e-30	C1
CAMSAP2	9.24937e-35	-0.593605	0.167	0.409	1.92257e-30	C1
ENSGALG00000007703	9.52118e-35	-0.540003	0.179	0.426	1.97907e-30	C1
TMEM220	1.02699e-34	-0.516878	0.278	0.546	2.1347e-30	C1
GLTP	1.07639e-34	-0.540772	0.312	0.576	2.23738e-30	C1
HIF1A	1.12004e-34	-0.597479	0.44	0.698	2.32811e-30	C1
FOS	1.12061e-34	-0.623425	0.469	0.683	2.3293e-30	C1
SRI	1.18332e-34	0.588717	0.926	0.924	2.45964e-30	C1
NECTIN3	1.20449e-34	-0.567657	0.542	0.777	2.50365e-30	C1
CCNO	1.23723e-34	0.688242	0.383	0.192	2.57171e-30	C1
TPP1	1.3032e-34	-0.542556	0.878	0.952	2.70882e-30	C1
TFPI	1.31944e-34	-0.562865	0.296	0.56	2.74259e-30	C1
NUP210	1.34052e-34	-0.504546	0.058	0.257	2.7864e-30	C1
ENSGALG00000054951	1.49972e-34	0.655007	0.375	0.186	3.11731e-30	C1
BICD2	1.5732e-34	-0.620188	0.605	0.8	3.27006e-30	C1
ABCG2	1.61421e-34	0.684638	0.485	0.289	3.35531e-30	C1
ENSGALG00000048641	1.70629e-34	0.608972	0.878	0.789	3.5467e-30	C1
TTPAL	1.92688e-34	0.654725	0.598	0.418	4.00521e-30	C1
GRHPR	2.10873e-34	0.785363	0.601	0.429	4.38321e-30	C1
ENSGALG00000048602	2.19879e-34	0.417561	0.191	0.05	4.5704e-30	C1
UBE2QL1	2.39731e-34	0.594602	0.803	0.677	4.98305e-30	C1
MITF	2.56094e-34	-0.462574	0.031	0.213	5.32317e-30	C1
POLR2L	2.72565e-34	-0.378911	0.994	0.999	5.66554e-30	C1
ENSGALG00000012095	2.92756e-34	0.440803	0.201	0.056	6.08524e-30	C1
ENSGALG00000048880	3.00139e-34	0.556384	0.291	0.119	6.2387e-30	C1
SREK1IP1	3.29994e-34	0.46257	0.985	0.981	6.85926e-30	C1
AURKA	3.30987e-34	-1.96121	0.183	0.394	6.87989e-30	C1
PABPC1	3.38838e-34	-0.268666	1	1	7.04308e-30	C1
EHBP1	3.43344e-34	-0.598637	0.662	0.836	7.13675e-30	C1
PLPP3	3.72184e-34	-0.440269	0.006	0.165	7.73621e-30	C1
ENSGALG00000040833	3.98979e-34	0.482548	0.914	0.803	8.29319e-30	C1
KANK4	4.25568e-34	-0.444378	0.054	0.25	8.84587e-30	C1
ENSGALG00000049434	4.79137e-34	-0.480267	0.005	0.162	9.95933e-30	C1
C6orf62	4.80444e-34	0.609609	0.795	0.703	9.98651e-30	C1
TSC22D1	4.88279e-34	0.537992	0.935	0.901	1.01494e-29	C1
ENSGALG00000053621	4.91985e-34	0.844034	0.361	0.18	1.02264e-29	C1
ADAM23	5.01047e-34	-0.519626	0.207	0.46	1.04148e-29	C1
RSPO2	5.10869e-34	-0.575759	0.329	0.596	1.06189e-29	C1
ENSGALG00000015249	5.13355e-34	-0.58175	0.247	0.493	1.06706e-29	C1
ENSGALG00000054848	5.16167e-34	0.32982	0.115	0.014	1.0729e-29	C1
SNF8	5.35562e-34	-0.439846	0.879	0.968	1.11322e-29	C1
ENSGALG00000048042	5.59841e-34	0.572919	0.898	0.853	1.16368e-29	C1
WDHD1	5.95136e-34	-1.0379	0.386	0.601	1.23705e-29	C1
TERB1	5.96282e-34	-0.555207	0.582	0.802	1.23943e-29	C1
C7orf73	5.99989e-34	-0.773501	0.617	0.798	1.24714e-29	C1
EMP1	6.01079e-34	0.50776	0.206	0.058	1.2494e-29	C1
ENSGALG00000038416	6.0804e-34	-1.06233	0.479	0.705	1.26387e-29	C1
BLM	6.194e-34	-0.741931	0.397	0.64	1.28749e-29	C1
NEIL2	6.3475e-34	0.354323	0.119	0.016	1.31939e-29	C1
LITAF	6.53231e-34	-0.54281	0.013	0.177	1.35781e-29	C1
RPA2	6.62687e-34	-0.51226	0.936	0.973	1.37746e-29	C1
PCCA	6.99893e-34	-0.62317	0.288	0.538	1.4548e-29	C1
KIF14	7.022e-34	-0.637576	0.05	0.238	1.45959e-29	C1
DUSP4	7.77207e-34	0.622059	0.805	0.695	1.6155e-29	C1
CRELD2	1.07071e-33	0.520237	0.987	0.978	2.22558e-29	C1
ENSGALG00000048096	1.10352e-33	0.601573	0.318	0.138	2.29377e-29	C1
MAP7D2	1.11248e-33	0.617228	0.693	0.545	2.3124e-29	C1
SLC13A1	1.13159e-33	0.432681	0.181	0.045	2.35212e-29	C1
SASS6	1.24596e-33	-0.849099	0.392	0.618	2.58985e-29	C1
LMAN2	1.51747e-33	-0.444378	0.919	0.965	3.1542e-29	C1
TWIST2	1.58479e-33	0.396853	0.136	0.024	3.29415e-29	C1
G2E3	1.83845e-33	-0.967576	0.51	0.715	3.82141e-29	C1
SHISA2	1.94828e-33	-0.494568	0.989	0.994	4.04969e-29	C1
ENSGALG00000005475	1.98563e-33	-0.575344	0.307	0.565	4.12734e-29	C1
F13A1	2.01703e-33	0.437672	0.153	0.032	4.1926e-29	C1
CD164	2.02738e-33	0.397708	0.998	0.999	4.21412e-29	C1
CA10	2.19061e-33	-0.719736	0.326	0.571	4.55341e-29	C1
PLCE1	2.27569e-33	-0.475043	0.077	0.282	4.73025e-29	C1
MYH9	2.31879e-33	-0.538218	0.622	0.822	4.81984e-29	C1
ANK2	2.78713e-33	-0.623866	0.07	0.267	5.79332e-29	C1
ENSGALG00000048648	2.78896e-33	0.603052	0.28	0.111	5.79714e-29	C1
AK4	2.79647e-33	-0.527274	0.192	0.439	5.81274e-29	C1
RBBP7	2.89477e-33	-0.546167	0.256	0.507	6.01707e-29	C1
PRKAG2	2.96126e-33	-0.409218	0.926	0.973	6.15528e-29	C1
UPF3B	3.04747e-33	-0.369577	0.982	0.996	6.33447e-29	C1
SYNM	3.85361e-33	-0.748878	0.363	0.611	8.01011e-29	C1
HDAC4	3.92276e-33	0.694451	0.73	0.622	8.15385e-29	C1
BIRC5	4.16592e-33	-0.956418	0.691	0.847	8.65929e-29	C1
TCF7	4.35855e-33	0.582173	0.907	0.864	9.05968e-29	C1
ATIC	4.64883e-33	-0.545048	0.822	0.94	9.66305e-29	C1
C5orf24	4.88343e-33	0.45407	0.963	0.956	1.01507e-28	C1
SRGAP1	5.25961e-33	0.370133	0.997	0.998	1.09326e-28	C1
SEPTIN9	5.50614e-33	-0.678765	0.504	0.731	1.14451e-28	C1
NDUFB4	6.02518e-33	0.37846	0.999	0.997	1.25239e-28	C1
SAMD11	6.83361e-33	0.672903	0.586	0.403	1.42043e-28	C1
NEK1	7.01753e-33	0.457855	0.983	0.977	1.45866e-28	C1
ENSGALG00000034232	7.37286e-33	-0.901103	0.319	0.557	1.53252e-28	C1
AJAP1	7.80474e-33	-0.614778	0.21	0.448	1.62229e-28	C1
ILF3	8.16189e-33	-0.431589	0.95	0.985	1.69653e-28	C1
RGS7	8.17118e-33	0.592	0.264	0.101	1.69846e-28	C1
IFT80	8.2256e-33	-0.556571	0.838	0.933	1.70977e-28	C1
CSNK1E	8.47644e-33	-0.506519	0.903	0.961	1.76191e-28	C1
VPS37D	9.15131e-33	0.633428	0.713	0.569	1.90219e-28	C1
ENSGALG00000047153	9.50643e-33	0.840762	0.374	0.194	1.97601e-28	C1
KIF15	9.64794e-33	-1.59396	0.49	0.64	2.00542e-28	C1
SS18L1	9.98591e-33	0.693644	0.562	0.385	2.07567e-28	C1
YLPM1	1.00258e-32	-0.594092	0.52	0.74	2.08396e-28	C1
AGL	1.00885e-32	-0.508313	0.123	0.351	2.097e-28	C1
RRM2	1.15524e-32	-3.14516	0.341	0.544	2.40128e-28	C1
EIF2B2	1.15857e-32	-0.510911	0.679	0.854	2.4082e-28	C1
VSIG10	1.23739e-32	-0.555447	0.341	0.589	2.57204e-28	C1
FH	1.25099e-32	-0.514811	0.839	0.928	2.6003e-28	C1
MEA1	1.3659e-32	-0.353031	0.992	0.997	2.83916e-28	C1
ENSGALG00000035916	1.36886e-32	-0.537016	0.085	0.294	2.84532e-28	C1
LNPK	1.41007e-32	-0.441638	0.89	0.967	2.93097e-28	C1
RAD51	1.66452e-32	-0.718206	0.695	0.853	3.45987e-28	C1
ENSGALG00000027167	1.70518e-32	-0.454007	0.048	0.233	3.54439e-28	C1
ORC6	1.75269e-32	-0.576046	0.886	0.945	3.64314e-28	C1
COBL	1.76164e-32	0.559593	0.926	0.899	3.66174e-28	C1
SPOCK1	1.91385e-32	-0.611826	0.433	0.676	3.97814e-28	C1
KIAA1143	2.03001e-32	-0.392389	0.986	0.993	4.21958e-28	C1
ENSGALG00000046258	2.04199e-32	-0.535952	0.566	0.797	4.24449e-28	C1
STK10	2.07607e-32	0.564062	0.304	0.133	4.31531e-28	C1
KIF18A	2.11772e-32	-1.26816	0.459	0.643	4.40189e-28	C1
ENSGALG00000051614	2.2232e-32	0.642584	0.463	0.276	4.62113e-28	C1
GBX1	2.35511e-32	0.473368	0.187	0.051	4.89534e-28	C1
VKORC1L1	2.50209e-32	-0.444497	0.83	0.919	5.20085e-28	C1
QPRT	2.62301e-32	-0.549494	0.803	0.934	5.45219e-28	C1
PLCL2	2.6486e-32	-0.58383	0.561	0.772	5.50538e-28	C1
ENSGALG00000013565	2.70423e-32	-0.532296	0.714	0.88	5.62102e-28	C1
ALDH18A1	3.09358e-32	0.542794	0.862	0.782	6.43032e-28	C1
FBLN2	3.1072e-32	-0.510222	0.091	0.3	6.45862e-28	C1
ENSGALG00000026470	3.1085e-32	-0.495285	0.928	0.967	6.46134e-28	C1
ARHGEF39	3.13363e-32	-0.744082	0.504	0.73	6.51356e-28	C1
TEC	3.19664e-32	-0.442712	0.047	0.232	6.64454e-28	C1
CAPRIN2	3.37698e-32	-0.499413	0.101	0.314	7.0194e-28	C1
DNAJA2	3.70323e-32	-0.304061	0.997	0.999	7.69752e-28	C1
LURAP1L	3.81957e-32	-0.61407	0.842	0.926	7.93936e-28	C1
FEZF2	4.00686e-32	-0.505802	0.002	0.149	8.32866e-28	C1
NUP50	4.01164e-32	-0.573618	0.771	0.926	8.3386e-28	C1
MAD2L1	4.05003e-32	-0.793536	0.784	0.913	8.41839e-28	C1
IRX6	4.13671e-32	-0.562045	0.406	0.645	8.59856e-28	C1
SLC39A11	4.28769e-32	-0.57143	0.439	0.67	8.91239e-28	C1
CDK2AP1	4.4621e-32	0.486083	0.974	0.969	9.27493e-28	C1
GZMA	4.50525e-32	0.337953	0.114	0.016	9.36461e-28	C1
UBE2I	4.54957e-32	-0.379804	0.983	0.992	9.45673e-28	C1
ENSGALG00000004110	4.72182e-32	-0.362336	0.983	0.99	9.81477e-28	C1
CCNJL	4.73575e-32	-0.478186	0.104	0.314	9.84373e-28	C1
C7orf57	4.87959e-32	0.540207	0.402	0.21	1.01427e-27	C1
ENSGALG00000043598	5.08697e-32	0.54634	1	1	1.05738e-27	C1
ENSGALG00000053064	5.08769e-32	0.683485	0.603	0.425	1.05753e-27	C1
HYLS1	5.22085e-32	-1.12807	0.208	0.417	1.08521e-27	C1
USP10	5.53374e-32	-0.413712	0.93	0.978	1.15024e-27	C1
CENPC	6.05933e-32	-0.718958	0.471	0.676	1.25949e-27	C1
ENSGALG00000052350	6.5119e-32	0.445901	0.413	0.204	1.35356e-27	C1
BCL2L10	6.54347e-32	-0.447697	0.962	0.981	1.36013e-27	C1
ENSGALG00000052112	6.67172e-32	0.43819	0.184	0.051	1.38678e-27	C1
ENSGALG00000048772	7.10991e-32	0.616619	0.929	0.883	1.47787e-27	C1
FANCI	7.45091e-32	-0.613412	0.129	0.345	1.54875e-27	C1
ENSGALG00000051776	7.76158e-32	-0.565326	0.262	0.517	1.61332e-27	C1
SEMA3E	8.20484e-32	0.300139	0.123	0.02	1.70546e-27	C1
USP12	8.26497e-32	-0.519876	0.368	0.626	1.71796e-27	C1
FAM120B	8.40378e-32	-0.545927	0.481	0.705	1.74681e-27	C1
CUEDC2	8.57763e-32	-0.564722	0.238	0.474	1.78295e-27	C1
ENSGALG00000034392	8.8967e-32	0.505751	0.227	0.076	1.84927e-27	C1
ELOVL6	9.25051e-32	-0.503603	0.184	0.427	1.92281e-27	C1
SERPINE2	9.38972e-32	-0.462287	0.895	0.962	1.95175e-27	C1
CRACR2B	9.45106e-32	-0.444978	0.089	0.292	1.9645e-27	C1
DDX11	9.79953e-32	-0.71379	0.534	0.742	2.03693e-27	C1
HACD2	1.03186e-31	-0.39678	0.944	0.984	2.14481e-27	C1
ENSGALG00000046796	1.04692e-31	0.36114	0.143	0.029	2.17613e-27	C1
ENSGALG00000013546	1.0726e-31	0.33247	0.119	0.018	2.22951e-27	C1
PDE3B	1.08191e-31	-0.571418	0.369	0.619	2.24887e-27	C1
ARID3B	1.13449e-31	-0.515913	0.641	0.833	2.35816e-27	C1
MT-ND2	1.22606e-31	0.399676	1	1	2.54849e-27	C1
ANO2	1.29786e-31	0.319898	0.123	0.02	2.69774e-27	C1
KPNA2	1.30068e-31	-2.60578	0.378	0.577	2.7036e-27	C1
ZDHHC2	1.32737e-31	-0.407471	0.031	0.201	2.75907e-27	C1
ENSGALG00000016755	1.51454e-31	0.473327	0.277	0.112	3.14812e-27	C1
WDR44	1.59537e-31	-0.528806	0.851	0.953	3.31614e-27	C1
CALCA	1.60286e-31	-0.513615	0.153	0.382	3.3317e-27	C1
CRYZ	1.62482e-31	-0.532685	0.149	0.371	3.37735e-27	C1
TAF4B	1.67501e-31	-0.521603	0.111	0.321	3.48167e-27	C1
TRIP13	1.75122e-31	-0.755153	0.431	0.641	3.64009e-27	C1
ENSGALG00000048305	1.7596e-31	0.275814	0.997	0.996	3.6575e-27	C1
SPG21	1.78137e-31	-0.461681	0.933	0.973	3.70276e-27	C1
PLAAT1	1.94648e-31	-0.403768	0.049	0.233	4.04596e-27	C1
RPS6KA1	1.96852e-31	-0.533803	0.21	0.444	4.09177e-27	C1
SLC12A4	2.04968e-31	-0.516271	0.139	0.354	4.26046e-27	C1
CHTF8	2.127e-31	-0.948521	0.223	0.441	4.42118e-27	C1
FIGNL1	2.22207e-31	0.540092	0.784	0.652	4.61879e-27	C1
PDCL3	2.238e-31	-0.415992	0.923	0.972	4.6519e-27	C1
ALG12	2.71902e-31	0.458685	0.973	0.972	5.65176e-27	C1
ENSGALG00000016251	2.84646e-31	0.605347	0.707	0.57	5.91664e-27	C1
B3GNT5	3.21765e-31	-0.586137	0.169	0.399	6.68821e-27	C1
RAI14	3.23821e-31	-0.542325	0.719	0.866	6.73095e-27	C1
BEND7	3.87387e-31	-0.442174	0.958	0.977	8.05223e-27	C1
CD164L2	4.06481e-31	-0.428609	0.017	0.174	8.44912e-27	C1
FUCA1	4.44521e-31	0.666988	0.553	0.376	9.23982e-27	C1
CTBPL	4.6844e-31	-0.378149	0.981	0.994	9.737e-27	C1
ENSGALG00000050851	5.15253e-31	0.504249	0.263	0.102	1.07101e-26	C1
SSBP1	5.99653e-31	-0.33261	0.991	0.998	1.24644e-26	C1
IFT22	6.07036e-31	0.42842	0.986	0.988	1.26179e-26	C1
RUSC2	6.1486e-31	0.548096	0.297	0.132	1.27805e-26	C1
SALL4	6.66639e-31	-0.599641	0.859	0.945	1.38568e-26	C1
ARHGAP19	7.06545e-31	-0.727446	0.056	0.233	1.46863e-26	C1
ENSGALG00000052640	7.60291e-31	0.445744	0.158	0.038	1.58034e-26	C1
MSL1	8.35346e-31	0.464605	0.983	0.962	1.73635e-26	C1
ORMDL1	8.39153e-31	-0.468478	0.219	0.467	1.74426e-26	C1
CD200	8.51378e-31	0.660398	0.526	0.341	1.76967e-26	C1
RNF122	8.63885e-31	-0.59132	0.391	0.626	1.79567e-26	C1
SAP30BP	9.89378e-31	-0.455709	0.825	0.93	2.05652e-26	C1
LCMT1	1.05119e-30	-0.541216	0.583	0.778	2.185e-26	C1
SKI	1.22959e-30	-0.647799	0.503	0.708	2.55582e-26	C1
ENSGALG00000043016	1.24524e-30	0.697227	0.678	0.526	2.58836e-26	C1
NADK2	1.25967e-30	-0.55761	0.33	0.571	2.61835e-26	C1
ENSGALG00000031564	1.28109e-30	-0.536852	0.258	0.508	2.66287e-26	C1
FAM213A	1.31731e-30	0.614621	0.799	0.707	2.73816e-26	C1
CCDC171	1.32067e-30	0.465167	0.965	0.959	2.74514e-26	C1
SKA3	1.36426e-30	-0.838866	0.543	0.725	2.83575e-26	C1
ENSGALG00000048246	1.51216e-30	-0.534603	0.391	0.633	3.14318e-26	C1
SART3	1.53988e-30	-0.455601	0.937	0.972	3.20079e-26	C1
PPIF	1.57807e-30	-0.573861	0.161	0.382	3.28018e-26	C1
ENSGALG00000048071	1.79671e-30	-0.423351	0.021	0.178	3.73464e-26	C1
PREP	1.81284e-30	-0.509611	0.371	0.626	3.76816e-26	C1
REXO4	2.01024e-30	-0.54495	0.618	0.809	4.17848e-26	C1
IMPAD1	2.13548e-30	-0.519577	0.687	0.858	4.43882e-26	C1
PHF13	2.29363e-30	-0.540632	0.338	0.579	4.76753e-26	C1
MRPS14	2.36651e-30	0.396919	0.981	0.989	4.91902e-26	C1
RRNAD1	2.43213e-30	-0.520157	0.227	0.467	5.05543e-26	C1
GPBP1L1	2.47201e-30	0.409693	0.983	0.987	5.13831e-26	C1
CYP2U1	2.56612e-30	-0.426755	0.061	0.243	5.33393e-26	C1
INHBB	2.83373e-30	0.593166	0.56	0.37	5.8902e-26	C1
ENSGALG00000004676	2.8849e-30	-0.566221	0.625	0.796	5.99656e-26	C1
PARN	2.95299e-30	-0.473372	0.789	0.919	6.13809e-26	C1
EMP2	3.08423e-30	0.566901	0.768	0.624	6.41089e-26	C1
KLHL9	3.31879e-30	-0.576284	0.519	0.736	6.89844e-26	C1
SLC43A2	3.79714e-30	-0.355651	0.035	0.205	7.89274e-26	C1
ENSGALG00000040713	4.15012e-30	-0.376048	0.982	0.99	8.62645e-26	C1
STX12	4.15055e-30	-0.494706	0.653	0.823	8.62733e-26	C1
SLC6A2	4.50929e-30	-0.604472	0.232	0.466	9.37302e-26	C1
EPHA5	4.65111e-30	-0.52121	0.111	0.316	9.66781e-26	C1
CEP85	4.71134e-30	-0.541231	0.341	0.576	9.79298e-26	C1
PHF10	5.35977e-30	-0.556076	0.645	0.813	1.11408e-25	C1
SLC31A1	5.3783e-30	0.519016	0.919	0.881	1.11793e-25	C1
ECM2	5.44414e-30	0.284963	0.115	0.018	1.13162e-25	C1
DISP3	5.74157e-30	0.571531	0.298	0.136	1.19344e-25	C1
PARP16	6.04034e-30	0.542801	0.918	0.903	1.25554e-25	C1
RGS20	6.11278e-30	0.60159	0.446	0.26	1.2706e-25	C1
KCNG1	6.19544e-30	-0.460288	0.126	0.338	1.28779e-25	C1
FBN1	6.33532e-30	-0.492916	0.153	0.372	1.31686e-25	C1
PROKR1	6.52116e-30	0.451261	0.177	0.05	1.35549e-25	C1
ZPBP	6.63335e-30	0.683671	0.497	0.32	1.37881e-25	C1
OGDH	6.63801e-30	-0.452633	0.833	0.921	1.37978e-25	C1
PKIG	6.71875e-30	0.384268	0.157	0.037	1.39656e-25	C1
ENSGALG00000006564	6.92156e-30	-0.525793	0.746	0.885	1.43872e-25	C1
TSPAN6	7.1327e-30	-0.539716	0.871	0.948	1.4826e-25	C1
MELK	7.49814e-30	-1.0375	0.296	0.516	1.55856e-25	C1
CNTRL	7.67301e-30	-0.489072	0.861	0.941	1.59491e-25	C1
ENSGALG00000054707	7.75727e-30	0.347866	0.134	0.027	1.61243e-25	C1
ENSGALG00000049182	9.31292e-30	-0.41149	0.003	0.141	1.93578e-25	C1
THNSL1	1.0048e-29	-0.525123	0.424	0.662	2.08858e-25	C1
LHFPL2	1.08463e-29	-0.449344	0.105	0.308	2.2545e-25	C1
MDM2	1.08569e-29	-0.572706	0.799	0.901	2.25673e-25	C1
ENSGALG00000054854	1.10439e-29	-0.360058	0.016	0.167	2.29558e-25	C1
ENSGALG00000051132	1.10929e-29	0.38109	0.15	0.034	2.30578e-25	C1
EZR	1.12742e-29	0.432014	0.995	0.996	2.34345e-25	C1
SEC11A	1.32263e-29	-0.372479	0.979	0.989	2.74922e-25	C1
MDH1	1.47227e-29	-0.272319	0.998	0.997	3.06025e-25	C1
SCARB2	1.53624e-29	-0.519241	0.453	0.688	3.19322e-25	C1
THOC7	1.58236e-29	-0.30829	0.992	0.999	3.28909e-25	C1
PTPN21	1.58613e-29	-0.506668	0.234	0.47	3.29693e-25	C1
CG-1B	1.65367e-29	0.667461	0.201	0.066	3.43732e-25	C1
EPCAM	1.70338e-29	-0.683141	0.447	0.662	3.54064e-25	C1
MIPEP	1.71577e-29	0.492658	0.91	0.881	3.56639e-25	C1
ENSGALG00000050732	1.74001e-29	-0.344303	0.005	0.142	3.61679e-25	C1
DDRGK1	1.75832e-29	0.474808	0.952	0.944	3.65484e-25	C1
CCDC148	1.82524e-29	0.59811	0.402	0.228	3.79394e-25	C1
ENSGALG00000007030	2.01228e-29	-0.516504	0.503	0.736	4.18273e-25	C1
ENSGALG00000045842	2.03334e-29	-0.897242	0.219	0.429	4.22651e-25	C1
KLHDC2	2.08825e-29	0.595098	0.875	0.844	4.34063e-25	C1
FNBP1L	2.1424e-29	-0.4131	0.905	0.959	4.4532e-25	C1
PHACTR3	2.21144e-29	-0.418934	0.081	0.274	4.5967e-25	C1
ORC4	2.23817e-29	-0.559863	0.522	0.739	4.65226e-25	C1
ENSGALG00000051059	2.25119e-29	0.487972	0.44	0.235	4.67932e-25	C1
GDF6	2.25533e-29	0.43802	0.239	0.09	4.68794e-25	C1
MAD2L1BP	2.42382e-29	-0.634466	0.215	0.435	5.03816e-25	C1
ST6GALNAC4	2.48207e-29	-0.520407	0.25	0.489	5.15924e-25	C1
SOX9	2.65122e-29	-0.587267	0.169	0.384	5.51083e-25	C1
YIPF5	2.7287e-29	-0.55708	0.553	0.752	5.67188e-25	C1
ENSGALG00000006864	2.95444e-29	-0.460456	0.07	0.253	6.14109e-25	C1
ENSGALG00000048896	3.01576e-29	0.402979	0.159	0.04	6.26856e-25	C1
FAU	3.08605e-29	0.2667	1	1	6.41467e-25	C1
GCAT	3.10033e-29	-0.531679	0.475	0.706	6.44435e-25	C1
HSF3	3.32723e-29	-0.540421	0.373	0.605	6.91597e-25	C1
KMT2E	3.41815e-29	0.528349	0.945	0.93	7.10496e-25	C1
CKAP2	3.68786e-29	-1.81039	0.47	0.623	7.66558e-25	C1
CDK5RAP3	3.74795e-29	-0.541719	0.497	0.715	7.7905e-25	C1
MAML2	4.02786e-29	-0.573174	0.134	0.344	8.37231e-25	C1
ENSGALG00000024295	4.06798e-29	0.430319	0.979	0.98	8.45571e-25	C1
DEPDC7	4.19295e-29	0.580694	0.776	0.656	8.71547e-25	C1
CDH13	4.73219e-29	-0.625526	0.306	0.539	9.83633e-25	C1
ENSGALG00000031398	4.83519e-29	0.710773	0.472	0.305	1.00504e-24	C1
SUMF1	4.9124e-29	-0.521759	0.222	0.447	1.02109e-24	C1
ABHD10	5.20362e-29	0.631141	0.72	0.611	1.08163e-24	C1
NQO1	5.23143e-29	-0.513972	0.366	0.614	1.0874e-24	C1
ENSGALG00000015345	5.42226e-29	-0.397035	0.03	0.188	1.12707e-24	C1
UTRN	5.56288e-29	-0.57547	0.607	0.789	1.1563e-24	C1
ENSGALG00000051169	5.65199e-29	-0.352858	0.968	0.985	1.17482e-24	C1
ITGAV	6.53945e-29	-0.468042	0.511	0.746	1.35929e-24	C1
GPX4	6.54535e-29	0.345304	0.999	0.999	1.36052e-24	C1
ENSGALG00000027418	6.77664e-29	0.624755	0.743	0.613	1.40859e-24	C1
SEPTIN10	6.78525e-29	0.495128	0.927	0.905	1.41038e-24	C1
MSANTD4	6.83375e-29	0.519723	0.951	0.91	1.42046e-24	C1
FAM237A	7.50561e-29	-0.506152	0.07	0.251	1.56012e-24	C1
HLCS	8.1154e-29	-0.477439	0.328	0.569	1.68687e-24	C1
ENSGALG00000015754	8.97021e-29	0.454416	0.227	0.083	1.86455e-24	C1
KIF24	9.37626e-29	-0.619724	0.12	0.317	1.94895e-24	C1
LACTB	1.04877e-28	-0.518503	0.528	0.733	2.17996e-24	C1
TEKT1	1.06421e-28	0.694962	0.51	0.334	2.21206e-24	C1
ENSGALG00000044628	1.08503e-28	-0.369434	0.934	0.968	2.25533e-24	C1
ENSGALG00000050584	1.09588e-28	-0.380491	0.013	0.155	2.27789e-24	C1
SDHA	1.12537e-28	0.429044	0.942	0.911	2.33919e-24	C1
HSPA8	1.12624e-28	-0.356393	0.997	0.999	2.341e-24	C1
AIMP1	1.15809e-28	-0.397322	0.96	0.985	2.4072e-24	C1
MBLAC2	1.17638e-28	-0.502335	0.795	0.919	2.44523e-24	C1
MRPL17	1.26776e-28	-0.336095	0.981	0.992	2.63517e-24	C1
ENC1	1.27812e-28	-0.559798	0.081	0.263	2.65671e-24	C1
SASH1	1.30189e-28	-0.487903	0.279	0.517	2.7061e-24	C1
RSBN1L	1.34378e-28	-0.429265	0.883	0.957	2.79318e-24	C1
FAM133B	1.37136e-28	0.274094	0.999	1	2.85052e-24	C1
ENSGALG00000048461	1.40621e-28	0.734637	0.682	0.56	2.92294e-24	C1
GATA5	1.45264e-28	0.54584	0.184	0.056	3.01946e-24	C1
DDC	1.55861e-28	0.357747	0.154	0.039	3.23974e-24	C1
ADH4	1.68308e-28	-0.336869	0.975	0.992	3.49845e-24	C1
ASXL3	1.69218e-28	-0.417183	0.065	0.243	3.51736e-24	C1
ENSGALG00000016646	1.74156e-28	0.621505	0.464	0.292	3.62001e-24	C1
THAP5	1.78528e-28	-0.438564	0.799	0.916	3.71088e-24	C1
TMPO	1.82803e-28	-0.541627	0.35	0.581	3.79974e-24	C1
FAM103A1	1.88928e-28	-0.373978	0.973	0.99	3.92706e-24	C1
EVA1C	1.90189e-28	0.505599	0.259	0.105	3.95326e-24	C1
UBE2E3	1.96749e-28	-0.471169	0.086	0.275	4.08962e-24	C1
ENSGALG00000042023	2.1131e-28	0.640311	0.433	0.252	4.39228e-24	C1
NOG	2.30399e-28	0.683037	0.543	0.374	4.78908e-24	C1
MPP6	2.4243e-28	-0.431787	0.945	0.972	5.03915e-24	C1
ITGB1BP1	2.44246e-28	-0.509029	0.485	0.71	5.0769e-24	C1
ENSGALG00000053367	2.54246e-28	0.28211	0.49	0.276	5.28476e-24	C1
TMEM243	2.55048e-28	0.709982	0.715	0.612	5.30142e-24	C1
BRINP1	2.67118e-28	-0.724408	0.317	0.528	5.55232e-24	C1
ENSGALG00000047516	2.75968e-28	0.440075	0.967	0.954	5.73627e-24	C1
CZIB	2.78996e-28	0.525146	0.896	0.876	5.79921e-24	C1
AGFG1	2.81927e-28	-0.540665	0.558	0.763	5.86014e-24	C1
MOCS2	2.82195e-28	-0.361623	0.944	0.972	5.86571e-24	C1
CNN2	2.92596e-28	-0.511168	0.04	0.201	6.0819e-24	C1
FBXO15	2.95242e-28	0.574333	0.814	0.738	6.1369e-24	C1
C9orf69	3.2492e-28	-0.508119	0.603	0.793	6.7538e-24	C1
PEX6	3.33437e-28	0.56792	0.734	0.616	6.93081e-24	C1
KRR1	3.50292e-28	-0.376569	0.954	0.987	7.28118e-24	C1
ENSGALG00000049015	3.98854e-28	0.695416	0.758	0.673	8.29057e-24	C1
USPL1	4.03079e-28	0.528388	0.903	0.863	8.37841e-24	C1
TK1	4.65296e-28	-1.09959	0.205	0.401	9.67163e-24	C1
SHISA3	4.65528e-28	-0.402367	0.026	0.178	9.67646e-24	C1
GET4	4.89757e-28	-0.475904	0.863	0.949	1.01801e-23	C1
NOTO	5.14147e-28	-0.752981	0.118	0.308	1.06871e-23	C1
KIF1B	5.57183e-28	-0.47418	0.763	0.893	1.15816e-23	C1
NT5DC1	5.6798e-28	-0.424123	0.069	0.246	1.1806e-23	C1
ENSGALG00000043584	5.88513e-28	-0.497439	0.102	0.292	1.22328e-23	C1
PENK	5.91732e-28	0.589043	0.781	0.664	1.22997e-23	C1
IGSF21	5.96868e-28	0.687436	0.707	0.61	1.24065e-23	C1
SEPT7	6.13223e-28	-0.277561	0.999	0.999	1.27464e-23	C1
ENSGALG00000010901	6.26759e-28	0.647931	0.19	0.062	1.30278e-23	C1
ERCC6L	6.73148e-28	-0.52018	0.024	0.17	1.39921e-23	C1
FRRS1	6.88481e-28	-0.410097	0.039	0.2	1.43108e-23	C1
DZIP1	7.4748e-28	-0.485243	0.682	0.847	1.55371e-23	C1
C9orf85	7.81198e-28	-0.423485	0.913	0.967	1.6238e-23	C1
L3HYPDH	7.92628e-28	0.446105	0.97	0.962	1.64756e-23	C1
SNX7	8.05401e-28	-0.361613	0.075	0.26	1.67411e-23	C1
YTHDC2	8.26169e-28	-0.47775	0.808	0.92	1.71728e-23	C1
HBE	8.3919e-28	0.610564	0.143	0.033	1.74434e-23	C1
LINGO1	8.57844e-28	0.584525	0.311	0.148	1.78312e-23	C1
ERGIC2	8.59468e-28	-0.399845	0.949	0.98	1.78649e-23	C1
TSPAN4	8.80905e-28	-0.359348	0.038	0.199	1.83105e-23	C1
PGRMC2	8.87968e-28	-0.484312	0.606	0.789	1.84573e-23	C1
PTK2	9.1728e-28	-0.494806	0.223	0.441	1.90666e-23	C1
ENSGALG00000034013	9.24201e-28	-0.443616	0.907	0.966	1.92104e-23	C1
FIBIN	1.06171e-27	-0.996726	0.923	0.961	2.20687e-23	C1
ENSGALG00000054087	1.07601e-27	0.327909	0.478	0.268	2.23659e-23	C1
SNRPF	1.08283e-27	0.377543	0.999	0.998	2.25078e-23	C1
MAN1A1	1.11104e-27	-0.392172	0.065	0.24	2.3094e-23	C1
NME2	1.11931e-27	0.280553	1	1	2.3266e-23	C1
GCC2	1.13081e-27	-0.415975	0.968	0.987	2.35049e-23	C1
ENSGALG00000053383	1.18393e-27	-0.470906	0.038	0.195	2.46092e-23	C1
KLHL36	1.1976e-27	-0.492928	0.606	0.792	2.48932e-23	C1
RERGL	1.20213e-27	-0.367355	0.017	0.159	2.49875e-23	C1
ENSGALG00000009654	1.21876e-27	-0.472993	0.818	0.919	2.53331e-23	C1
FPGT	1.23798e-27	-0.381545	0.094	0.287	2.57326e-23	C1
ENSGALG00000053930	1.31228e-27	0.482692	0.233	0.091	2.7277e-23	C1
ETS1	1.32723e-27	-0.5061	0.055	0.222	2.75877e-23	C1
DCDC2	1.39825e-27	-0.422221	0.043	0.203	2.90641e-23	C1
ENSGALG00000015140	1.4138e-27	0.609263	0.555	0.399	2.93873e-23	C1
KIF16B	1.41616e-27	-0.418707	0.925	0.974	2.94364e-23	C1
MMACHC	1.47937e-27	0.565761	0.798	0.721	3.07502e-23	C1
SRBD1	1.49057e-27	-0.523834	0.224	0.444	3.0983e-23	C1
ENSGALG00000005291	1.54268e-27	-0.817646	0.403	0.6	3.20661e-23	C1
MRPL23	1.55459e-27	-0.362257	0.97	0.991	3.23138e-23	C1
PHKA2	1.58941e-27	0.551848	0.649	0.502	3.30375e-23	C1
ZRANB2	1.73639e-27	-0.334116	0.989	0.993	3.60927e-23	C1
RBP5	1.74981e-27	0.670105	0.702	0.59	3.63715e-23	C1
CD81	1.75477e-27	-0.404943	0.917	0.976	3.64746e-23	C1
ENSGALG00000030853	1.75955e-27	0.626999	0.343	0.18	3.65739e-23	C1
RPS15A	1.81425e-27	0.295693	1	1	3.77111e-23	C1
SMAD6	1.82435e-27	0.484106	0.903	0.864	3.7921e-23	C1
RUFY1	1.8755e-27	-0.358105	0.982	0.994	3.89842e-23	C1
CA9	1.9524e-27	-0.453674	0.903	0.958	4.05825e-23	C1
COPS7B	1.986e-27	-0.501834	0.662	0.834	4.12811e-23	C1
ENSGALG00000047048	2.03575e-27	0.317624	0.118	0.022	4.23151e-23	C1
NPC2	2.05367e-27	-0.490321	0.568	0.764	4.26876e-23	C1
SPATS2L	2.13411e-27	-0.491632	0.335	0.58	4.43595e-23	C1
CAP2	2.21916e-27	0.624042	0.481	0.313	4.61274e-23	C1
ENSGALG00000034803	2.24468e-27	-0.470608	0.201	0.425	4.66579e-23	C1
MGST1	2.27371e-27	0.31271	0.997	0.996	4.72613e-23	C1
SAP30	2.32758e-27	-0.416195	0.898	0.971	4.83812e-23	C1
GATSL2	2.36839e-27	0.561949	0.857	0.804	4.92294e-23	C1
EDC3	2.36912e-27	-0.420333	0.878	0.945	4.92445e-23	C1
COPE	2.45807e-27	-0.301691	0.998	0.996	5.10934e-23	C1
ITSN2	2.66974e-27	0.514365	0.869	0.792	5.54932e-23	C1
CLCN1	2.81689e-27	0.354279	0.126	0.026	5.8552e-23	C1
PPP2R2D	2.87389e-27	-0.303525	0.992	0.996	5.97368e-23	C1
TMEM120B	2.88224e-27	-0.502257	0.376	0.604	5.99103e-23	C1
EFNB2	2.91505e-27	-0.515308	0.178	0.389	6.05922e-23	C1
TRA2A	2.95238e-27	0.42725	0.978	0.973	6.13681e-23	C1
EIF1AX	2.99581e-27	0.423823	0.995	0.997	6.22709e-23	C1
CCDC28A	3.01968e-27	-0.462842	0.875	0.943	6.2767e-23	C1
MTHFD2	3.04276e-27	-0.486257	0.286	0.517	6.32469e-23	C1
PSMD1	3.07654e-27	-0.380231	0.97	0.991	6.3949e-23	C1
EIF4B	3.19973e-27	0.466665	0.977	0.968	6.65097e-23	C1
ADI1	3.34601e-27	-0.417523	0.135	0.34	6.95502e-23	C1
LARS1	3.43049e-27	0.439712	0.983	0.976	7.13062e-23	C1
JUP	3.59774e-27	0.678547	0.765	0.685	7.47827e-23	C1
MYL6	3.66375e-27	-0.465854	0.723	0.871	7.61548e-23	C1
ENSGALG00000046828	3.68717e-27	0.536398	0.727	0.609	7.66415e-23	C1
SLC35G2	3.90033e-27	0.483307	0.899	0.886	8.10722e-23	C1
ENSGALG00000012021	3.90846e-27	0.479124	0.158	0.043	8.12413e-23	C1
SYP	3.94069e-27	-0.390504	0.021	0.164	8.19112e-23	C1
SYNCRIP	4.02239e-27	0.424113	0.965	0.976	8.36093e-23	C1
RAD21L1	4.15393e-27	0.388788	0.168	0.049	8.63435e-23	C1
ENSGALG00000004515	4.47918e-27	-0.670597	0.312	0.527	9.31042e-23	C1
POF1B	4.52202e-27	0.602026	0.593	0.444	9.39947e-23	C1
CLCN6	4.61037e-27	0.547769	0.69	0.558	9.58311e-23	C1
ENSGALG00000003074	4.87058e-27	0.613941	0.483	0.321	1.0124e-22	C1
ENSGALG00000051828	4.94803e-27	0.43422	0.226	0.087	1.0285e-22	C1
MORC2	5.05737e-27	0.475249	0.943	0.928	1.05122e-22	C1
ENSGALG00000000791	5.20307e-27	-0.765845	0.067	0.234	1.08151e-22	C1
GTF3A	5.39354e-27	-0.54175	0.643	0.8	1.1211e-22	C1
ENSGALG00000019284	5.50589e-27	0.42123	0.979	0.969	1.14446e-22	C1
CUL5	5.61886e-27	-0.557955	0.471	0.681	1.16794e-22	C1
ENSGALG00000044466	5.82112e-27	0.471486	0.207	0.074	1.20998e-22	C1
VIM	6.0187e-27	0.426636	0.989	0.991	1.25105e-22	C1
BUB1B	6.14437e-27	-0.924168	0.729	0.864	1.27717e-22	C1
FBXL2	6.1537e-27	0.416756	0.968	0.968	1.27911e-22	C1
ABI2	6.19629e-27	-0.41827	0.216	0.445	1.28796e-22	C1
CREBBP	6.44395e-27	0.370716	0.984	0.984	1.33944e-22	C1
TSPAN15	6.74241e-27	-0.533796	0.418	0.643	1.40148e-22	C1
S100Z	7.06358e-27	0.36582	0.137	0.033	1.46824e-22	C1
ENSGALG00000048376	7.63339e-27	-0.419388	0.067	0.241	1.58668e-22	C1
CACNA1B	7.77254e-27	0.420747	0.167	0.05	1.6156e-22	C1
PWWP2A	8.14687e-27	-0.497761	0.554	0.764	1.69341e-22	C1
ENSGALG00000051548	8.74987e-27	-0.416315	0.361	0.605	1.81875e-22	C1
TIAM2	9.07534e-27	-0.407298	0.067	0.24	1.8864e-22	C1
ENSGALG00000029330	9.11784e-27	-0.261651	0.997	0.998	1.89523e-22	C1
PRTFDC1	9.19211e-27	-0.320196	0.026	0.172	1.91067e-22	C1
EFCAB1	9.46032e-27	0.500644	0.929	0.899	1.96642e-22	C1
VANGL1	1.02246e-26	-0.428831	0.109	0.3	2.12529e-22	C1
TMEM41A	1.06537e-26	0.491581	0.91	0.855	2.21447e-22	C1
EIF4A3	1.07884e-26	0.410575	0.99	0.986	2.24248e-22	C1
BUB1	1.11689e-26	-1.31216	0.345	0.528	2.32157e-22	C1
ENSGALG00000048899	1.18681e-26	0.521938	0.84	0.783	2.46691e-22	C1
ENSGALG00000050517	1.25105e-26	0.327719	0.445	0.24	2.60043e-22	C1
RASL11B	1.33448e-26	-0.487643	0.112	0.3	2.77385e-22	C1
ENSGALG00000040945	1.3489e-26	0.43374	0.176	0.055	2.80383e-22	C1
FAM3C	1.34912e-26	-0.427154	0.901	0.966	2.80428e-22	C1
FAM174A	1.53474e-26	0.257479	0.999	0.998	3.19011e-22	C1
NUCKS1	1.54272e-26	-0.390859	1	0.999	3.2067e-22	C1
PGLS	1.55071e-26	0.429148	0.999	0.991	3.22331e-22	C1
EIF4E	1.67474e-26	-0.380025	0.952	0.98	3.48112e-22	C1
ENSGALG00000048023	1.74993e-26	0.432649	0.219	0.083	3.6374e-22	C1
IRX4	1.86775e-26	0.497211	0.215	0.078	3.88231e-22	C1
PRMT3	1.91685e-26	-0.519485	0.44	0.653	3.98437e-22	C1
REEP2	2.04665e-26	-0.402497	0.086	0.262	4.25416e-22	C1
ENSGALG00000043243	2.06758e-26	-0.430141	0.73	0.885	4.29768e-22	C1
DNAJC2	2.23256e-26	-0.305421	0.991	0.995	4.6406e-22	C1
GPR139	2.25749e-26	0.533631	0.333	0.173	4.69241e-22	C1
AP3M2	2.28266e-26	-0.439476	0.862	0.944	4.74473e-22	C1
MBD3	2.31389e-26	-0.437469	0.862	0.939	4.80965e-22	C1
BHLHE22	2.69467e-26	0.541735	0.831	0.727	5.60114e-22	C1
H2AFY	2.94553e-26	-0.387651	0.095	0.28	6.12258e-22	C1
ENSGALG00000051331	3.00305e-26	0.554978	0.895	0.873	6.24213e-22	C1
DDOST	3.26051e-26	0.484742	0.994	0.991	6.77729e-22	C1
PSMD14	3.46046e-26	-0.46042	0.767	0.904	7.19292e-22	C1
ARMC2	3.54544e-26	-0.459049	0.165	0.374	7.36955e-22	C1
ENSGALG00000016196	3.74497e-26	-0.395492	0.081	0.258	7.78429e-22	C1
SCN3B	3.80418e-26	0.442541	0.167	0.051	7.90737e-22	C1
ENSGALG00000004509	3.83068e-26	-0.292595	1	1	7.96245e-22	C1
SOX2	3.89751e-26	-0.511709	0.063	0.228	8.10136e-22	C1
TCTE3	3.95551e-26	-0.34084	0.031	0.179	8.22193e-22	C1
CDCA3	3.97634e-26	-1.26235	0.432	0.617	8.26522e-22	C1
DYL1	4.11031e-26	-0.330863	1	1	8.54369e-22	C1
AAR2	4.16513e-26	-0.45615	0.587	0.775	8.65764e-22	C1
DUSP7	4.25744e-26	-0.647699	0.751	0.873	8.84951e-22	C1
TFG	4.31135e-26	0.333209	0.993	0.989	8.96157e-22	C1
FAM199X	4.36639e-26	-0.515279	0.638	0.8	9.07598e-22	C1
ENSGALG00000045548	4.46425e-26	0.781867	0.569	0.416	9.2794e-22	C1
CDK7	4.51216e-26	-0.412746	0.825	0.916	9.37897e-22	C1
CCNA2	4.65743e-26	-0.65191	0.271	0.486	9.68093e-22	C1
ENSGALG00000010607	4.67519e-26	0.650231	0.55	0.402	9.71784e-22	C1
ADAM22	4.69712e-26	-0.440647	0.141	0.341	9.76344e-22	C1
MRPS28	4.78454e-26	0.438967	0.959	0.955	9.94515e-22	C1
TMEM57	4.95761e-26	0.392935	0.969	0.969	1.03049e-21	C1
ENSGALG00000017072	4.96758e-26	-0.439191	0.154	0.36	1.03256e-21	C1
CCDC58	5.04794e-26	-0.386401	0.843	0.936	1.04927e-21	C1
PTGR2	5.13396e-26	-0.447333	0.705	0.854	1.06714e-21	C1
GHITM	5.34093e-26	0.269367	0.998	0.998	1.11017e-21	C1
C1QL3	5.50538e-26	0.478616	0.163	0.048	1.14435e-21	C1
HNRNPUL1	5.66264e-26	-0.33072	0.943	0.977	1.17704e-21	C1
RPAP1	6.1875e-26	-0.458385	0.723	0.875	1.28613e-21	C1
TRAF5	6.48204e-26	-0.438926	0.106	0.293	1.34736e-21	C1
YPEL5	6.59292e-26	-0.430095	0.969	0.989	1.3704e-21	C1
ENSGALG00000028009	6.68286e-26	-0.427799	0.294	0.524	1.3891e-21	C1
ENSGALG00000004518	7.147e-26	-0.50423	0.207	0.421	1.48557e-21	C1
NCAPG2	7.71204e-26	-0.755035	0.242	0.438	1.60302e-21	C1
TOP2B	7.73854e-26	-0.567366	0.301	0.521	1.60853e-21	C1
RPL37	7.83372e-26	0.296731	1	1	1.62832e-21	C1
TRAPPC2L	8.33719e-26	-0.4144	0.974	0.986	1.73297e-21	C1
FGFR1OP	8.77906e-26	-0.435752	0.359	0.594	1.82481e-21	C1
PLCXD3	9.39798e-26	-0.489305	0.157	0.359	1.95346e-21	C1
OXCT1	9.41325e-26	-0.333387	0.017	0.152	1.95664e-21	C1
FOCAD	9.46647e-26	0.5737	0.787	0.72	1.9677e-21	C1
PDE7A	9.48927e-26	-0.46321	0.254	0.477	1.97244e-21	C1
GNB2L1	9.85771e-26	0.32635	1	1	2.04902e-21	C1
RPF1	9.92228e-26	-0.373455	0.906	0.975	2.06245e-21	C1
CUBN	1.04461e-25	0.35977	0.142	0.036	2.17132e-21	C1
FN1	1.04692e-25	0.610155	0.725	0.613	2.17613e-21	C1
ESCO1	1.10163e-25	-0.500199	0.643	0.815	2.28985e-21	C1
NPEPPS	1.13076e-25	0.464948	0.955	0.923	2.35041e-21	C1
SDC3	1.13732e-25	-0.367645	0.025	0.166	2.36404e-21	C1
POFUT1	1.13986e-25	-0.506945	0.602	0.792	2.36932e-21	C1
SALL1	1.14304e-25	-0.567076	0.578	0.766	2.37592e-21	C1
DHRS3	1.14612e-25	0.576	0.394	0.233	2.38233e-21	C1
ATP5S	1.16479e-25	-0.498713	0.397	0.621	2.42114e-21	C1
WIPF1	1.17879e-25	-0.373512	0.037	0.186	2.45023e-21	C1
ENSGALG00000054181	1.2325e-25	0.581187	0.414	0.257	2.56188e-21	C1
RAB12	1.30257e-25	-0.468562	0.553	0.747	2.70751e-21	C1
NKD1	1.32705e-25	-0.548378	0.762	0.882	2.75841e-21	C1
PIAS2	1.37003e-25	0.557722	0.661	0.528	2.84773e-21	C1
FAM204A	1.38809e-25	-0.4268	0.92	0.967	2.88528e-21	C1
ENSGALG00000048571	1.40256e-25	0.687516	0.605	0.464	2.91537e-21	C1
CDC42BPA	1.41275e-25	-0.522083	0.85	0.931	2.93654e-21	C1
ADCYAP1	1.44956e-25	0.838692	0.317	0.161	3.01305e-21	C1
TGFBI	1.47495e-25	0.579243	0.873	0.831	3.06584e-21	C1
ASRGL1	1.47891e-25	0.556346	0.702	0.603	3.07405e-21	C1
LBR	1.49937e-25	-0.578999	0.907	0.957	3.11659e-21	C1
ABCC1	1.51271e-25	0.435913	0.993	0.993	3.14431e-21	C1
GCDH	1.52926e-25	-0.435652	0.769	0.893	3.17873e-21	C1
SMC3	1.56989e-25	-0.327537	0.992	0.996	3.26318e-21	C1
FOXM1	1.58287e-25	-0.586715	0.055	0.212	3.29015e-21	C1
MICU3	1.62725e-25	-0.42222	0.337	0.569	3.38241e-21	C1
MARCH5	1.77201e-25	-0.353222	0.97	0.989	3.6833e-21	C1
SRSF1	1.8171e-25	0.295855	1	1	3.77703e-21	C1
TIMM17B	1.9097e-25	-0.357955	0.933	0.974	3.96949e-21	C1
WDR41	1.93302e-25	0.415309	0.97	0.974	4.01798e-21	C1
CTH	1.93557e-25	-0.359359	0.035	0.183	4.02329e-21	C1
DLD	1.96143e-25	0.364984	0.989	0.984	4.07702e-21	C1
DRAXIN	1.96744e-25	-0.459596	0.16	0.363	4.08951e-21	C1
PLCB1	2.00325e-25	-0.419797	0.128	0.319	4.16396e-21	C1
BLMH	2.03138e-25	-0.342484	0.923	0.972	4.22244e-21	C1
PPP1CC	2.04536e-25	-0.396517	0.866	0.941	4.25149e-21	C1
CEP112	2.06734e-25	-0.462207	0.235	0.451	4.29717e-21	C1
ENSGALG00000004311	2.08072e-25	-0.526296	0.573	0.759	4.32498e-21	C1
AGTRAP	2.11273e-25	0.522713	0.854	0.816	4.39153e-21	C1
IKZF1	2.20688e-25	0.407992	0.21	0.078	4.58722e-21	C1
WBP4	2.22658e-25	-0.365095	0.918	0.97	4.62817e-21	C1
RFKL	2.25211e-25	-0.478346	0.747	0.889	4.68124e-21	C1
LMAN1L	2.34525e-25	-0.385509	0.969	0.988	4.87484e-21	C1
VGLL4	2.69846e-25	0.563456	0.88	0.867	5.60903e-21	C1
TMEM254	2.7014e-25	-0.444881	0.792	0.895	5.61513e-21	C1
KNSTRN	2.74614e-25	-1.42877	0.653	0.763	5.70813e-21	C1
MCFD2	2.8316e-25	0.331796	0.993	0.995	5.88577e-21	C1
SLC25A13	2.84964e-25	-0.438618	0.89	0.942	5.92325e-21	C1
ENSGALG00000054749	2.97219e-25	0.696005	0.27	0.125	6.178e-21	C1
ENSGALG00000036566	3.04667e-25	-0.318683	0.035	0.183	6.3328e-21	C1
MARK1	3.15658e-25	-0.439654	0.739	0.884	6.56128e-21	C1
TBC1D8B	3.18006e-25	-0.485121	0.338	0.561	6.61007e-21	C1
MUM1L1	3.427e-25	-0.438952	0.669	0.833	7.12337e-21	C1
KALRN	3.57245e-25	-0.469491	0.207	0.419	7.42568e-21	C1
DENND5B	3.72254e-25	-0.430932	0.131	0.323	7.73767e-21	C1
NUP42	3.82671e-25	-0.427954	0.749	0.876	7.9542e-21	C1
UBE2A	3.8461e-25	-0.3696	0.949	0.98	7.9945e-21	C1
OSBPL6	4.43616e-25	-0.541603	0.471	0.671	9.221e-21	C1
IGF2	4.54913e-25	-0.41601	0.018	0.149	9.45582e-21	C1
ACOT13	4.77289e-25	0.397036	0.965	0.966	9.92093e-21	C1
ABCA5	4.82649e-25	-0.384981	0.085	0.259	1.00323e-20	C1
MCM6	5.28293e-25	-0.589658	0.712	0.857	1.09811e-20	C1
TMEM170B	5.44228e-25	-0.359414	0.043	0.194	1.13123e-20	C1
CCDC88C	5.51883e-25	-0.415076	0.882	0.944	1.14714e-20	C1
HS6ST1	5.77817e-25	0.520217	0.646	0.509	1.20105e-20	C1
UBE2E1	5.79522e-25	0.476623	0.821	0.752	1.2046e-20	C1
HNRNPDL	5.85306e-25	0.445048	0.965	0.937	1.21662e-20	C1
TMED7	5.9256e-25	-0.271717	0.991	0.998	1.2317e-20	C1
EIF4G2	6.12522e-25	-0.325863	0.999	0.999	1.27319e-20	C1
UBA2	6.13177e-25	-0.366127	0.974	0.99	1.27455e-20	C1
IL1R1	6.33588e-25	-0.329838	0.077	0.246	1.31698e-20	C1
PITPNM3	6.79155e-25	0.635041	0.535	0.398	1.41169e-20	C1
CHCHD2P9	7.26463e-25	0.452727	0.897	0.892	1.51003e-20	C1
CCT7	7.35912e-25	0.270706	0.999	0.995	1.52967e-20	C1
STRAP	7.62397e-25	-0.317702	0.973	0.989	1.58472e-20	C1
ENSGALG00000054098	8.03979e-25	0.337397	0.143	0.038	1.67115e-20	C1
SCRN2	8.0832e-25	0.579167	0.553	0.414	1.68017e-20	C1
SUCO	8.09625e-25	-0.468412	0.287	0.51	1.68289e-20	C1
WFS1	8.12867e-25	-0.468663	0.618	0.815	1.68963e-20	C1
CEP162	8.38059e-25	-0.427847	0.766	0.888	1.74199e-20	C1
GNS	9.35869e-25	-0.44975	0.688	0.846	1.9453e-20	C1
ENSGALG00000003175	9.37695e-25	-0.321315	0.031	0.173	1.94909e-20	C1
CHRNA5	9.49738e-25	-0.482888	0.477	0.69	1.97412e-20	C1
HHLA2	9.97453e-25	0.661688	0.769	0.713	2.07331e-20	C1
EHD4	1.07322e-24	-0.352916	0.088	0.262	2.2308e-20	C1
ENSGALG00000054403	1.07992e-24	-0.335406	0.096	0.276	2.24472e-20	C1
ENSGALG00000049471	1.14193e-24	0.296804	0.119	0.026	2.37362e-20	C1
CNTN4	1.14405e-24	-0.566367	0.376	0.587	2.37802e-20	C1
ENSGALG00000047627	1.15061e-24	0.527569	0.318	0.166	2.39165e-20	C1
STT3A	1.17912e-24	0.453559	0.957	0.946	2.45092e-20	C1
TIPARP	1.19792e-24	-0.481816	0.251	0.465	2.48999e-20	C1
FUT10	1.2e-24	0.576924	0.385	0.231	2.49432e-20	C1
YME1L1	1.213e-24	0.374161	0.986	0.987	2.52135e-20	C1
RNASET2	1.25778e-24	-0.469888	0.578	0.768	2.61443e-20	C1
NXPH2	1.27682e-24	-0.33424	0.015	0.141	2.654e-20	C1
ZNF106	1.28322e-24	-0.495796	0.587	0.772	2.66731e-20	C1
CDC40	1.37168e-24	-0.396852	0.893	0.95	2.85118e-20	C1
SYBU	1.38056e-24	0.536411	0.72	0.597	2.86963e-20	C1
NOTCH2	1.39299e-24	-0.405248	0.267	0.496	2.89546e-20	C1
ENSGALG00000026301	1.39773e-24	-0.636425	0.155	0.337	2.90533e-20	C1
TBPL2	1.57006e-24	0.407138	0.117	0.025	3.26353e-20	C1
ENSGALG00000052958	1.59253e-24	0.417943	0.179	0.06	3.31022e-20	C1
LAPTM4A	1.62511e-24	0.307076	0.995	0.997	3.37795e-20	C1
HIBCH	1.63012e-24	-0.434155	0.835	0.918	3.38837e-20	C1
UQCRFS1	1.63728e-24	-0.279976	0.995	0.998	3.40325e-20	C1
SNCG	1.68946e-24	0.625006	0.598	0.466	3.5117e-20	C1
RRP1B	1.76004e-24	-0.346837	0.968	0.989	3.65843e-20	C1
AP1S2	1.84739e-24	0.359894	0.993	0.989	3.83998e-20	C1
CLINT1	1.88472e-24	-0.470972	0.512	0.723	3.91758e-20	C1
SEMA6A	1.90963e-24	-0.502601	0.294	0.512	3.96936e-20	C1
TXLNA	1.9682e-24	-0.463473	0.407	0.634	4.0911e-20	C1
ZNF704	2.02942e-24	0.410999	0.981	0.966	4.21835e-20	C1
PDIA5	2.05052e-24	0.281095	1	0.999	4.2622e-20	C1
NOL9	2.11836e-24	0.510142	0.867	0.829	4.40323e-20	C1
FRYL	2.28688e-24	-0.431868	0.15	0.343	4.75351e-20	C1
POU4F2	2.47029e-24	0.600474	0.406	0.233	5.13475e-20	C1
ATP8B1	2.51858e-24	0.592459	0.485	0.333	5.23512e-20	C1
ENSGALG00000037717	2.52874e-24	-0.311523	0.023	0.155	5.25624e-20	C1
NMI	2.53969e-24	0.545845	0.701	0.586	5.27899e-20	C1
NWD2	2.60437e-24	-0.367951	0.082	0.251	5.41344e-20	C1
NKAIN2	2.6399e-24	-0.40301	0.111	0.294	5.48729e-20	C1
PPP1CB	2.72841e-24	-0.389072	0.935	0.977	5.67128e-20	C1
SUCLG1	2.81124e-24	-0.370483	0.936	0.975	5.84345e-20	C1
TBL1XR1	2.82136e-24	-0.292337	0.993	0.997	5.86447e-20	C1
RAB34	2.86497e-24	-0.488002	0.379	0.594	5.95512e-20	C1
SCP2	2.8675e-24	-0.386582	0.909	0.966	5.96038e-20	C1
EIF4E3	2.91488e-24	-0.426242	0.312	0.541	6.05887e-20	C1
OARD1	2.95127e-24	-0.328371	0.995	0.996	6.13451e-20	C1
PPP1R2	3.00232e-24	-0.353387	0.939	0.975	6.24062e-20	C1
HACD4	3.04252e-24	0.55213	0.343	0.19	6.32418e-20	C1
BICD1	3.11352e-24	-0.467502	0.497	0.698	6.47176e-20	C1
RASSF8	3.15335e-24	-0.366906	0.061	0.218	6.55456e-20	C1
DEDD	3.27253e-24	0.469769	0.886	0.852	6.80229e-20	C1
SLC25A15	3.30238e-24	-0.483483	0.531	0.726	6.86434e-20	C1
ACSL3	3.36659e-24	-0.44983	0.466	0.685	6.99779e-20	C1
CALML4	3.49417e-24	-0.618278	0.487	0.692	7.26299e-20	C1
APP	3.54944e-24	-0.487806	0.443	0.658	7.37787e-20	C1
LYRM7	3.55484e-24	-0.419232	0.777	0.893	7.38909e-20	C1
TBCA	3.63373e-24	0.266099	0.999	1	7.55308e-20	C1
PTBP2	3.69675e-24	0.484817	0.922	0.896	7.68407e-20	C1
MYLK	3.71584e-24	0.313465	0.399	0.221	7.72374e-20	C1
ENSGALG00000036582	3.80508e-24	0.502164	0.991	0.978	7.90923e-20	C1
HIST1H103	3.81009e-24	-2.92371	0.513	0.687	7.91965e-20	C1
CARNMT1	3.83924e-24	-0.486639	0.653	0.813	7.98025e-20	C1
RPL24	3.93419e-24	0.252691	1	1	8.1776e-20	C1
LTBP1	3.93878e-24	-0.496991	0.467	0.679	8.18714e-20	C1
ENSGALG00000006794	3.97717e-24	-0.37538	0.96	0.983	8.26694e-20	C1
CLGN	3.99092e-24	-0.355448	0.955	0.985	8.29553e-20	C1
ATP8	4.00085e-24	0.528756	0.689	0.573	8.31617e-20	C1
C1D	4.02227e-24	-0.296894	0.982	0.994	8.36069e-20	C1
DHRS7	4.04883e-24	0.514668	0.952	0.952	8.4159e-20	C1
VWC2	4.24415e-24	0.511033	0.843	0.798	8.82189e-20	C1
ENSGALG00000054420	4.43283e-24	-0.519664	0.526	0.726	9.21409e-20	C1
TMPRSS7	4.49508e-24	0.346719	0.139	0.038	9.34347e-20	C1
ENSGALG00000015219	4.67353e-24	-0.301994	0.01	0.131	9.71439e-20	C1
XRCC2	4.79103e-24	-0.424109	0.687	0.83	9.95863e-20	C1
ENSGALG00000052770	4.83612e-24	-0.73399	0.507	0.677	1.00524e-19	C1
PGD	5.01959e-24	-0.496418	0.379	0.589	1.04337e-19	C1
ROGDI	5.11118e-24	0.569149	0.627	0.516	1.06241e-19	C1
CENPM	5.1395e-24	-0.489323	0.075	0.232	1.0683e-19	C1
TRIM55	5.15478e-24	0.416194	0.167	0.054	1.07147e-19	C1
MYOT	5.47518e-24	0.420453	0.138	0.037	1.13807e-19	C1
TDRD7	5.76528e-24	0.412053	0.958	0.961	1.19837e-19	C1
MINA	6.08975e-24	0.391818	0.976	0.976	1.26582e-19	C1
PAM	6.33842e-24	0.536453	0.837	0.77	1.3175e-19	C1
ENSGALG00000007151	6.39924e-24	-0.522499	0.393	0.601	1.33015e-19	C1
ENSGALG00000007882	6.66164e-24	-0.285335	0.985	0.993	1.38469e-19	C1
SLIT1	7.13595e-24	-0.387589	0.051	0.202	1.48328e-19	C1
CRCP	7.24716e-24	0.387165	0.986	0.977	1.50639e-19	C1
INAFM2	7.36296e-24	0.512922	0.651	0.534	1.53046e-19	C1
AMER1	7.45687e-24	-0.39473	0.272	0.493	1.54999e-19	C1
SARS	7.50098e-24	-0.439653	0.917	0.962	1.55915e-19	C1
BTG1	7.81566e-24	-0.417716	0.933	0.971	1.62456e-19	C1
MYB	7.99011e-24	-0.501981	0.479	0.685	1.66082e-19	C1
PPID	7.99703e-24	0.297502	0.999	0.997	1.66226e-19	C1
AKAP1	8.06571e-24	-0.426665	0.873	0.958	1.67654e-19	C1
METTL5	8.08684e-24	-0.422154	0.705	0.873	1.68093e-19	C1
ENSGALG00000020510	8.12926e-24	-0.510582	0.522	0.718	1.68975e-19	C1
PTPA	8.1408e-24	0.555399	0.857	0.814	1.69215e-19	C1
NPY5R	8.22931e-24	0.52456	0.385	0.229	1.71054e-19	C1
RRM1	8.2515e-24	-0.606218	0.619	0.79	1.71516e-19	C1
ATE1	8.41691e-24	-0.385579	0.05	0.2	1.74954e-19	C1
CCNE1	8.55338e-24	-0.367989	0.066	0.224	1.77791e-19	C1
ENSGALG00000054849	8.56464e-24	0.350394	0.141	0.039	1.78025e-19	C1
ENSGALG00000028749	8.69984e-24	-0.352635	0.998	1	1.80835e-19	C1
FAM20A	9.50184e-24	-0.275645	0.024	0.156	1.97505e-19	C1
SEPT6	9.62716e-24	-0.27116	1	0.998	2.0011e-19	C1
ENSGALG00000052443	9.65792e-24	-0.292004	0.554	0.342	2.00749e-19	C1
ENSGALG00000045168	9.79807e-24	-0.499554	0.792	0.894	2.03663e-19	C1
NUBPL	1.01524e-23	-0.425738	0.59	0.762	2.11028e-19	C1
SAV1	1.01695e-23	-0.336649	0.971	0.99	2.11383e-19	C1
PANK1	1.03346e-23	-0.447121	0.182	0.379	2.14815e-19	C1
COL13A1	1.03643e-23	-0.372442	0.045	0.19	2.15433e-19	C1
ACOT9	1.04836e-23	-0.378022	0.103	0.277	2.17913e-19	C1
PTPRN	1.05482e-23	0.475878	0.237	0.102	2.19255e-19	C1
ACTR2	1.08362e-23	-0.314732	0.959	0.988	2.25241e-19	C1
KIF18B	1.12415e-23	-0.558649	0.144	0.322	2.33666e-19	C1
NUF2	1.16904e-23	-0.556135	0.899	0.959	2.42996e-19	C1
PDDC1	1.18661e-23	-0.394286	0.787	0.901	2.46648e-19	C1
DCTN6	1.21647e-23	0.415958	0.973	0.967	2.52855e-19	C1
SNN	1.28013e-23	-0.366485	0.069	0.226	2.66088e-19	C1
SIPA1L1	1.28132e-23	-0.542056	0.653	0.815	2.66335e-19	C1
TNFAIP8L3	1.28393e-23	-0.352439	0.075	0.24	2.66878e-19	C1
NEFL	1.30005e-23	0.516866	0.495	0.344	2.70229e-19	C1
FRMD4B	1.32014e-23	-0.409643	0.097	0.267	2.74403e-19	C1
DOCK8	1.5704e-23	0.498787	0.281	0.137	3.26423e-19	C1
ORAI1	1.59296e-23	-0.450426	0.614	0.788	3.31112e-19	C1
ENSGALG00000045185	1.62588e-23	-1.07173	0.389	0.544	3.37956e-19	C1
UHRF2	1.68438e-23	-0.42563	0.683	0.843	3.50116e-19	C1
XRN2	1.73578e-23	0.416299	0.986	0.973	3.608e-19	C1
ENSGALG00000054294	1.74744e-23	0.550742	0.761	0.667	3.63223e-19	C1
STX2	1.76891e-23	-0.498364	0.589	0.778	3.67686e-19	C1
TBC1D5	1.78912e-23	-0.37658	0.082	0.246	3.71887e-19	C1
ORAI3	1.83579e-23	-0.409694	0.833	0.938	3.81586e-19	C1
ALS2	2.04238e-23	-0.451244	0.186	0.387	4.24529e-19	C1
TTC32	2.0943e-23	0.495853	0.91	0.879	4.3532e-19	C1
ENSGALG00000049062	2.10232e-23	-0.564887	0.624	0.791	4.36988e-19	C1
AGPAT2	2.12252e-23	0.599078	0.512	0.369	4.41186e-19	C1
VAT1	2.24175e-23	-0.481456	0.27	0.476	4.6597e-19	C1
CENPT	2.48616e-23	-0.666413	0.355	0.547	5.16774e-19	C1
RBM46	2.49108e-23	0.382937	0.953	0.936	5.17796e-19	C1
SLC12A7	2.62888e-23	-0.425097	0.133	0.315	5.46438e-19	C1
ADAP2	2.76207e-23	0.492438	0.518	0.367	5.74124e-19	C1
ATAD5	2.82838e-23	-0.893601	0.674	0.81	5.87908e-19	C1
ZCCHC17	3.21781e-23	-0.353005	0.97	0.981	6.68854e-19	C1
ENSGALG00000010433	3.43787e-23	0.590295	0.709	0.605	7.14596e-19	C1
PALMD	3.64161e-23	0.400131	0.107	0.023	7.56945e-19	C1
MIB1	4.08076e-23	-0.43861	0.837	0.93	8.48227e-19	C1
ADD2	4.11052e-23	-0.451364	0.219	0.424	8.54414e-19	C1
ABCB10	4.13744e-23	0.394065	0.974	0.977	8.60008e-19	C1
ENSGALG00000054265	4.43761e-23	0.448108	0.238	0.105	9.22401e-19	C1
ADSS1	4.46036e-23	0.522966	0.576	0.448	9.2713e-19	C1
ENSGALG00000037374	4.62886e-23	-0.475326	0.123	0.301	9.62155e-19	C1
ENSGALG00000020788	4.73889e-23	-0.42453	0.12	0.301	9.85027e-19	C1
ENSGALG00000041081	4.82929e-23	-0.442444	0.313	0.524	1.00382e-18	C1
PLA2G10	5.32277e-23	-0.336692	0.039	0.176	1.10639e-18	C1
ENSGALG00000054946	5.36326e-23	0.256686	0.109	0.023	1.11481e-18	C1
ENSGALG00000036935	5.47693e-23	-0.314318	0.978	0.988	1.13843e-18	C1
TLX3	5.47908e-23	0.483726	0.246	0.109	1.13888e-18	C1
ING2	5.95171e-23	-0.439156	0.339	0.557	1.23712e-18	C1
RPN1	6.02615e-23	0.256851	0.999	0.999	1.2526e-18	C1
INCENP	6.14628e-23	-1.3051	0.73	0.808	1.27757e-18	C1
ENSGALG00000049262	6.16879e-23	-0.360164	0.159	0.351	1.28224e-18	C1
MRPL58	6.7895e-23	-0.310406	0.973	0.987	1.41127e-18	C1
RPA1	6.98513e-23	-0.480059	0.888	0.949	1.45193e-18	C1
PLEKHH2	7.06037e-23	-0.279691	0.006	0.115	1.46757e-18	C1
ENSGALG00000007123	7.26983e-23	0.508761	0.438	0.289	1.51111e-18	C1
IL6ST	7.78158e-23	-0.413918	0.517	0.723	1.61748e-18	C1
PMS2	8.2291e-23	-0.462001	0.322	0.544	1.7105e-18	C1
SPTLC3	8.69176e-23	0.398756	0.157	0.05	1.80667e-18	C1
NT5DC3	8.69733e-23	0.471258	0.535	0.381	1.80783e-18	C1
ATG3	9.06956e-23	-0.377836	0.799	0.915	1.8852e-18	C1
AIMP2	9.37101e-23	-0.382902	0.817	0.914	1.94786e-18	C1
AP3S1	9.45713e-23	-0.350386	0.93	0.971	1.96576e-18	C1
COX5B	9.69829e-23	0.317472	0.995	0.995	2.01589e-18	C1
MFSD11	9.71149e-23	0.432912	0.841	0.783	2.01863e-18	C1
CFDP1	9.82852e-23	0.405321	0.966	0.953	2.04296e-18	C1
DDR1	1.04074e-22	0.552397	0.678	0.575	2.16328e-18	C1
UACA	1.04667e-22	-0.52235	0.649	0.806	2.17561e-18	C1
VDAC1	1.07255e-22	-0.390552	0.177	0.373	2.2294e-18	C1
ARSB	1.09961e-22	-0.330957	0.051	0.196	2.28566e-18	C1
FSTL1	1.1087e-22	0.41797	0.981	0.97	2.30454e-18	C1
MRPS17	1.1597e-22	0.426767	0.93	0.941	2.41055e-18	C1
MOV10	1.22218e-22	0.419938	0.175	0.063	2.54042e-18	C1
CDK17	1.25469e-22	0.459344	0.857	0.831	2.608e-18	C1
PTCHD1	1.41681e-22	0.490938	0.689	0.586	2.94497e-18	C1
SPACA1	1.49703e-22	0.46785	0.264	0.13	3.11173e-18	C1
TPPP	1.58261e-22	-0.559724	0.711	0.852	3.28962e-18	C1
HPCAL1	1.63579e-22	0.377633	0.917	0.865	3.40015e-18	C1
GCSH	1.63778e-22	-0.307785	0.984	0.996	3.40429e-18	C1
ASF1A	1.64443e-22	-0.289911	0.99	0.996	3.41812e-18	C1
SCGN	1.73029e-22	0.484624	0.195	0.076	3.59658e-18	C1
CEP192	1.73998e-22	-0.482567	0.273	0.474	3.61673e-18	C1
DHX15	1.74704e-22	0.455851	0.93	0.908	3.6314e-18	C1
NIP7	1.75573e-22	-0.334317	0.926	0.97	3.64946e-18	C1
CGRRF1	1.86101e-22	-0.436459	0.643	0.811	3.8683e-18	C1
ZNF503	1.90987e-22	-0.362643	0.239	0.458	3.96986e-18	C1
ENSGALG00000027056	2.11089e-22	-0.321096	0.078	0.237	4.38769e-18	C1
ENSGALG00000046879	2.13966e-22	0.317869	0.161	0.053	4.44749e-18	C1
RNF220	2.15593e-22	-0.344874	0.963	0.983	4.48132e-18	C1
ENSGALG00000048698	2.16283e-22	-0.41788	0.672	0.837	4.49566e-18	C1
MTUS1	2.1984e-22	-0.400954	0.189	0.39	4.5696e-18	C1
BCAT1	2.24607e-22	-0.349529	0.065	0.215	4.66869e-18	C1
GNOT2	2.37038e-22	-0.354553	0.009	0.12	4.92707e-18	C1
H1-10	2.38499e-22	-0.409814	0.342	0.568	4.95744e-18	C1
CEP44	2.40494e-22	-0.384794	0.235	0.439	4.99891e-18	C1
VTI1B	2.4216e-22	-0.38596	0.798	0.918	5.03353e-18	C1
GATA2	2.46551e-22	-0.583375	0.448	0.649	5.12481e-18	C1
POGLUT3	2.4697e-22	-0.440055	0.51	0.702	5.13351e-18	C1
UCK2	2.65413e-22	-0.476014	0.201	0.396	5.51688e-18	C1
ENSGALG00000047414	2.66572e-22	-0.399242	0.283	0.496	5.54098e-18	C1
ENSGALG00000051428	2.69736e-22	0.545557	0.417	0.262	5.60673e-18	C1
ATG5	2.86447e-22	-0.466334	0.824	0.919	5.9541e-18	C1
KIF20A	2.92941e-22	-1.05764	0.345	0.529	6.08907e-18	C1
ARHGEF10	3.1604e-22	-0.350278	0.062	0.211	6.56921e-18	C1
GPN1	3.17487e-22	-0.372849	0.702	0.852	6.59928e-18	C1
PLD5	3.21451e-22	-0.320475	0.049	0.191	6.68168e-18	C1
EIF3F	3.28416e-22	-0.344433	0.966	0.988	6.82645e-18	C1
CNOT10	3.29719e-22	-0.411239	0.311	0.531	6.85354e-18	C1
GATM	3.35165e-22	-0.325707	0.041	0.178	6.96674e-18	C1
WDR3	3.39021e-22	-0.347624	0.942	0.977	7.04689e-18	C1
ENSGALG00000010195	3.42101e-22	-0.48736	0.113	0.278	7.11091e-18	C1
COLEC12	3.46026e-22	0.577447	0.734	0.648	7.1925e-18	C1
ENSGALG00000036956	3.57986e-22	0.52495	1	1	7.4411e-18	C1
[truncated: 1,892 more rows]
