# Supplementary material for: Single‐cell transcriptome analysis of male chicken germ cells reveals changes in signaling pathway‐related gene expression profiles during mitotic arrest
Source: FEBS Open Bio. 2023 Mar 30;13(5):833–44. doi: 10.1002/2211-5463.13600 (PMC10153307; doi:10.1002/2211-5463.13600)
Supplement: Supplementary file 4 — Table S5. List of enriched GO terms‐related signaling pathways in cluster 1. [file FEB4-13-833-s004.xlsx]

## Sheet: Sheet1
Table S5. List of enriched GO terms-related signaling pathways in cluster 1.
Analysis Type:	PANTHER Overrepresentation Test (Released 20210224)
Annotation Version and Release Date:	GO Ontology database DOI: 10.5281/zenodo.5228828 Released 2021-08-18
Analyzed List:	upload_1 (Gallus gallus)
Reference List:	Gallus gallus (all genes in database)
Test Type:	FISHER
Correction:	FDR
GO biological process complete	Gallus gallus - REFLIST (17887)	Count	expected	over/under	fold Enrichment	raw P-value	FDR
G protein-coupled receptor signaling pathway (GO:0007186)	700	68	144.64	-	0.47	3.33e-11	2.53e-08
immune response-regulating cell surface receptor signaling pathway (GO:0002768)	171	13	35.33	-	0.37	0.000107	0.0129
immune response-activating signal transduction (GO:0002757)	167	13	34.51	-	0.38	0.000142	0.0156
immune response-activating cell surface receptor signaling pathway (GO:0002429)	167	13	34.51	-	0.38	0.000142	0.0158
antigen receptor-mediated signaling pathway (GO:0050851)	160	13	33.06	-	0.39	0.000348	0.0328
cell cycle checkpoint signaling (GO:0000075)	119	46	24.59	+	1.87	0.000551	0.0454
mitotic cell cycle checkpoint signaling (GO:0007093)	93	37	19.22	+	1.93	0.00143	0.0837
DNA integrity checkpoint signaling (GO:0031570)	89	35	18.39	+	1.9	0.00179	0.0991
B cell receptor signaling pathway (GO:0050853)	101	7	20.87	-	0.34	0.00189	0.103
regulation of signal transduction (GO:0009966)	1970	472	407.06	+	1.16	0.00249	0.13
negative regulation of signal transduction (GO:0009968)	839	218	173.36	+	1.26	0.00255	0.132
immune response-regulating signaling pathway (GO:0002764)	221	25	45.67	-	0.55	0.00277	0.14
signal transduction in response to DNA damage (GO:0042770)	110	40	22.73	+	1.76	0.00313	0.153
regulation of signaling (GO:0023051)	2244	530	463.68	+	1.14	0.00326	0.157
DNA damage checkpoint signaling (GO:0000077)	83	32	17.15	+	1.87	0.00399	0.18
negative regulation of signaling (GO:0023057)	890	227	183.9	+	1.23	0.00428	0.188
mitotic DNA integrity checkpoint signaling (GO:0044774)	65	26	13.43	+	1.94	0.00732	0.266
regulation of Wnt signaling pathway (GO:0030111)	250	74	51.66	+	1.43	0.00741	0.266
adenylate cyclase-activating G protein-coupled receptor signaling pathway (GO:0007189)	104	9	21.49	-	0.42	0.00804	0.278
negative regulation of apoptotic signaling pathway (GO:2001234)	141	46	29.13	+	1.58	0.00838	0.287
spindle assembly checkpoint signaling (GO:0071173)	21	12	4.34	+	2.77	0.00839	0.285
mitotic spindle assembly checkpoint signaling (GO:0007094)	21	12	4.34	+	2.77	0.00839	0.286
mitotic spindle checkpoint signaling (GO:0071174)	21	12	4.34	+	2.77	0.00839	0.286
mitotic G2 DNA damage checkpoint signaling (GO:0007095)	31	15	6.41	+	2.34	0.00959	0.314
spindle checkpoint signaling (GO:0031577)	22	12	4.55	+	2.64	0.01	0.324
negative regulation of hippo signaling (GO:0035331)	12	8	2.48	+	3.23	0.0132	0.405
mitotic DNA damage checkpoint signaling (GO:0044773)	62	24	12.81	+	1.87	0.0137	0.415
negative regulation of intrinsic apoptotic signaling pathway (GO:2001243)	63	24	13.02	+	1.84	0.0145	0.433
adenylate cyclase-modulating G protein-coupled receptor signaling pathway (GO:0007188)	170	20	35.13	-	0.57	0.0152	0.439
regulation of apoptotic signaling pathway (GO:2001233)	235	68	48.56	+	1.4	0.017	0.473
chemokine-mediated signaling pathway (GO:0070098)	51	3	10.54	-	0.28	0.0185	0.498
cytokine-mediated signaling pathway (GO:0019221)	212	28	43.81	-	0.64	0.0247	0.611
regulation of hippo signaling (GO:0035330)	17	9	3.51	+	2.56	0.0317	0.712
negative regulation of intracellular signal transduction (GO:1902532)	364	96	75.21	+	1.28	0.0334	0.738
regulation of hypoxia-induced intrinsic apoptotic signaling pathway (GO:1903297)	4	4	0.83	+	4.84	0.0336	0.739
negative regulation of hypoxia-induced intrinsic apoptotic signaling pathway (GO:1903298)	4	4	0.83	+	4.84	0.0336	0.74
cell surface receptor signaling pathway (GO:0007166)	1373	247	283.7	-	0.87	0.0365	0.778
regulation of Notch signaling pathway (GO:0008593)	64	22	13.22	+	1.66	0.044	0.857
signal transduction (GO:0007165)	3215	614	664.32	-	0.92	0.0496	0.932
positive regulation of Wnt signaling pathway (GO:0030177)	107	33	22.11	+	1.49	0.0546	0.99
negative regulation of Wnt signaling pathway (GO:0030178)	136	40	28.1	+	1.42	0.0557	0.993
regulation of intrinsic apoptotic signaling pathway (GO:2001242)	108	33	22.32	+	1.48	0.0558	0.994
negative regulation of cAMP-mediated signaling (GO:0043951)	11	6	2.27	+	2.64	0.0564	1
ephrin receptor signaling pathway (GO:0048013)	38	14	7.85	+	1.78	0.0659	1
regulation of calcium-mediated signaling (GO:0050848)	43	3	8.89	-	0.34	0.0744	1
positive regulation of Notch signaling pathway (GO:0045747)	34	13	7.03	+	1.85	0.0774	1
negative regulation of extrinsic apoptotic signaling pathway via death domain receptors (GO:1902042)	21	9	4.34	+	2.07	0.0841	1
smoothened signaling pathway (GO:0007224)	59	19	12.19	+	1.56	0.0971	1
negative regulation of NIK/NF-kappaB signaling (GO:1901223)	16	7	3.31	+	2.12	0.0975	1
DNA replication checkpoint signaling (GO:0000076)	16	7	3.31	+	2.12	0.0975	1
cAMP-mediated signaling (GO:0019933)	16	7	3.31	+	2.12	0.0975	1
phospholipase C-activating G protein-coupled receptor signaling pathway (GO:0007200)	72	8	14.88	-	0.54	0.102	1
regulation of platelet-derived growth factor receptor-alpha signaling pathway (GO:2000583)	4	3	0.83	+	3.63	0.102	1
granzyme-mediated programmed cell death signaling pathway (GO:0140507)	4	3	0.83	+	3.63	0.102	1
chemokine (C-X-C motif) ligand 12 signaling pathway (GO:0038146)	4	3	0.83	+	3.63	0.102	1
regulation of thyroid hormone mediated signaling pathway (GO:0002155)	4	3	0.83	+	3.63	0.102	1
intrinsic apoptotic signaling pathway in response to oxidative stress (GO:0008631)	12	6	2.48	+	2.42	0.107	1
regulation of NIK/NF-kappaB signaling (GO:1901222)	52	17	10.74	+	1.58	0.108	1
regulation of antigen receptor-mediated signaling pathway (GO:0050854)	34	12	7.03	+	1.71	0.116	1
neuropeptide signaling pathway (GO:0007218)	94	12	19.42	-	0.62	0.121	1
synaptic signaling (GO:0099536)	286	46	59.1	-	0.78	0.123	1
semaphorin-plexin signaling pathway (GO:0071526)	35	12	7.23	+	1.66	0.124	1
regulation of transforming growth factor beta receptor signaling pathway (GO:0017015)	84	25	17.36	+	1.44	0.125	1
negative regulation of tumor necrosis factor-mediated signaling pathway (GO:0010804)	8	4	1.65	+	2.42	0.135	1
anterograde trans-synaptic signaling (GO:0098916)	251	40	51.86	-	0.77	0.136	1
negative regulation of antigen receptor-mediated signaling pathway (GO:0050858)	14	6	2.89	+	2.07	0.136	1
toll-like receptor 3 signaling pathway (GO:0034138)	5	3	1.03	+	2.9	0.144	1
trans-synaptic signaling (GO:0099537)	266	43	54.96	-	0.78	0.148	1
Wnt signaling pathway (GO:0016055)	153	41	31.61	+	1.3	0.15	1
hormone-mediated signaling pathway (GO:0009755)	91	12	18.8	-	0.64	0.151	1
cell-cell signaling by wnt (GO:0198738)	154	41	31.82	+	1.29	0.152	1
positive regulation of signal transduction by p53 class mediator (GO:1901798)	15	6	3.1	+	1.94	0.155	1
regulation of signal transduction by p53 class mediator (GO:1901796)	43	14	8.89	+	1.58	0.156	1
negative regulation of transforming growth factor beta receptor signaling pathway (GO:0030512)	55	17	11.36	+	1.5	0.157	1
retinoic acid receptor signaling pathway (GO:0048384)	10	5	2.07	+	2.42	0.158	1
regulation of T cell receptor signaling pathway (GO:0050856)	24	9	4.96	+	1.81	0.16	1
cyclic-nucleotide-mediated signaling (GO:0019935)	24	9	4.96	+	1.81	0.16	1
regulation of cAMP-mediated signaling (GO:0043949)	18	7	3.72	+	1.88	0.178	1
positive regulation of ERK1 and ERK2 cascade (GO:0070374)	124	18	25.62	-	0.7	0.18	1
positive regulation of canonical Wnt signaling pathway (GO:0090263)	77	22	15.91	+	1.38	0.181	1
positive regulation of tumor necrosis factor-mediated signaling pathway (GO:1903265)	6	3	1.24	+	2.42	0.189	1
trans-synaptic signaling by endocannabinoid (GO:0099542)	6	3	1.24	+	2.42	0.189	1
trans-synaptic signaling by lipid (GO:0099541)	6	3	1.24	+	2.42	0.189	1
negative regulation of protein kinase B signaling (GO:0051898)	33	3	6.82	-	0.44	0.189	1
positive regulation of cytosolic calcium ion concentration involved in phospholipase C-activating G protein-coupled signaling pathway (GO:0051482)	33	3	6.82	-	0.44	0.189	1
negative regulation of signal transduction by p53 class mediator (GO:1901797)	19	7	3.93	+	1.78	0.192	1
regulation of oxidative stress-induced intrinsic apoptotic signaling pathway (GO:1902175)	19	7	3.93	+	1.78	0.192	1
negative regulation of endoplasmic reticulum stress-induced intrinsic apoptotic signaling pathway (GO:1902236)	12	5	2.48	+	2.02	0.193	1
negative regulation of oxidative stress-induced intrinsic apoptotic signaling pathway (GO:1902176)	12	5	2.48	+	2.02	0.193	1
interleukin-1-mediated signaling pathway (GO:0070498)	12	5	2.48	+	2.02	0.193	1
negative regulation of T cell receptor signaling pathway (GO:0050860)	12	5	2.48	+	2.02	0.193	1
regulation of tumor necrosis factor-mediated signaling pathway (GO:0010803)	20	7	4.13	+	1.69	0.208	1
negative regulation of ERK1 and ERK2 cascade (GO:0070373)	42	13	8.68	+	1.5	0.209	1
intracellular signal transduction (GO:0035556)	1065	240	220.06	+	1.09	0.211	1
regulation of insulin-like growth factor receptor signaling pathway (GO:0043567)	13	5	2.69	+	1.86	0.217	1
calcium-mediated signaling (GO:0019722)	88	12	18.18	-	0.66	0.23	1
regulation of canonical Wnt signaling pathway (GO:0060828)	195	49	40.29	+	1.22	0.231	1
regulation of extrinsic apoptotic signaling pathway via death domain receptors (GO:1902041)	34	11	7.03	+	1.57	0.231	1
regulation of intracellular signal transduction (GO:1902531)	1095	245	226.26	+	1.08	0.246	1
positive regulation of NIK/NF-kappaB signaling (GO:1901224)	36	11	7.44	+	1.48	0.246	1
regulation of non-canonical Wnt signaling pathway (GO:2000050)	16	6	3.31	+	1.81	0.25	1
positive regulation of antigen receptor-mediated signaling pathway (GO:0050857)	16	6	3.31	+	1.81	0.25	1
positive regulation of cytokine-mediated signaling pathway (GO:0001961)	25	8	5.17	+	1.55	0.254	1
SREBP signaling pathway (GO:0032933)	9	4	1.86	+	2.15	0.257	1
mitotic DNA replication checkpoint signaling (GO:0033314)	9	4	1.86	+	2.15	0.257	1
integrated stress response signaling (GO:0140467)	9	4	1.86	+	2.15	0.257	1
positive regulation of BMP signaling pathway (GO:0030513)	27	9	5.58	+	1.61	0.264	1
regulation of pattern recognition receptor signaling pathway (GO:0062207)	62	8	12.81	-	0.62	0.265	1
positive regulation of non-canonical Wnt signaling pathway (GO:2000052)	10	4	2.07	+	1.94	0.28	1
protein kinase C signaling (GO:0070528)	10	4	2.07	+	1.94	0.28	1
positive regulation of T cell receptor signaling pathway (GO:0050862)	10	4	2.07	+	1.94	0.28	1
regulation of endoplasmic reticulum stress-induced intrinsic apoptotic signaling pathway (GO:1902235)	18	6	3.72	+	1.61	0.283	1
Rac protein signal transduction (GO:0016601)	18	6	3.72	+	1.61	0.283	1
T cell receptor signaling pathway (GO:0050852)	67	9	13.84	-	0.65	0.285	1
positive regulation of protein kinase B signaling (GO:0051897)	61	17	12.6	+	1.35	0.291	1
Rho protein signal transduction (GO:0007266)	45	13	9.3	+	1.4	0.294	1
negative regulation of extrinsic apoptotic signaling pathway (GO:2001237)	62	17	12.81	+	1.33	0.295	1
toll-like receptor signaling pathway (GO:0002224)	46	13	9.51	+	1.37	0.301	1
negative regulation of DNA damage response, signal transduction by p53 class mediator (GO:0043518)	11	4	2.27	+	1.76	0.307	1
regulation of cardiac muscle contraction by calcium ion signaling (GO:0010882)	11	4	2.27	+	1.76	0.307	1
ER-nucleus signaling pathway (GO:0006984)	21	7	4.34	+	1.61	0.31	1
apoptotic signaling pathway (GO:0097190)	170	42	35.13	+	1.2	0.313	1
regulation of cytokine-mediated signaling pathway (GO:0001959)	67	18	13.84	+	1.3	0.313	1
regulation of phosphatidylinositol 3-kinase signaling (GO:0014066)	72	19	14.88	+	1.28	0.33	1
fibroblast growth factor receptor signaling pathway (GO:0008543)	42	5	8.68	-	0.58	0.331	1
neurotrophin signaling pathway (GO:0038179)	14	5	2.89	+	1.73	0.354	1
DNA damage response, signal transduction by p53 class mediator (GO:0030330)	27	8	5.58	+	1.43	0.368	1
negative regulation of intrinsic apoptotic signaling pathway in response to DNA damage (GO:1902230)	15	5	3.1	+	1.61	0.369	1
cell-cell signaling involved in cardiac conduction (GO:0086019)	15	5	3.1	+	1.61	0.369	1
SMAD protein signal transduction (GO:0060395)	65	17	13.43	+	1.27	0.379	1
positive regulation of apoptotic signaling pathway (GO:2001235)	90	23	18.6	+	1.24	0.38	1
positive regulation of signal transduction (GO:0009967)	970	214	200.43	+	1.07	0.383	1
adenylate cyclase-inhibiting G protein-coupled receptor signaling pathway (GO:0007193)	50	7	10.33	-	0.68	0.384	1
mitotic G1 DNA damage checkpoint signaling (GO:0031571)	16	5	3.31	+	1.51	0.388	1
meiotic cell cycle checkpoint signaling (GO:0033313)	7	3	1.45	+	2.07	0.39	1
regulation of chemokine-mediated signaling pathway (GO:0070099)	7	3	1.45	+	2.07	0.39	1
extracellular negative regulation of signal transduction (GO:1900116)	7	3	1.45	+	2.07	0.39	1
extracellular regulation of signal transduction (GO:1900115)	7	3	1.45	+	2.07	0.39	1
regulation of peroxisome proliferator activated receptor signaling pathway (GO:0035358)	7	3	1.45	+	2.07	0.39	1
regulation of nitric oxide mediated signal transduction (GO:0010749)	7	3	1.45	+	2.07	0.39	1
negative regulation of cytokine-mediated signaling pathway (GO:0001960)	31	9	6.41	+	1.41	0.398	1
regulation of intracellular steroid hormone receptor signaling pathway (GO:0033143)	49	13	10.12	+	1.28	0.4	1
positive regulation of toll-like receptor 4 signaling pathway (GO:0034145)	8	3	1.65	+	1.81	0.415	1
nitric oxide mediated signal transduction (GO:0007263)	8	3	1.65	+	1.81	0.415	1
semaphorin-plexin signaling pathway involved in axon guidance (GO:1902287)	8	3	1.65	+	1.81	0.415	1
regulation of mitochondrial outer membrane permeabilization involved in apoptotic signaling pathway (GO:1901028)	8	3	1.65	+	1.81	0.415	1
regulation of DNA damage response, signal transduction by p53 class mediator (GO:0043516)	19	6	3.93	+	1.53	0.421	1
positive regulation of phosphatidylinositol 3-kinase signaling (GO:0014068)	54	14	11.16	+	1.25	0.422	1
negative regulation of smoothened signaling pathway (GO:0045879)	20	6	4.13	+	1.45	0.432	1
semaphorin-plexin signaling pathway involved in neuron projection guidance (GO:1902285)	9	3	1.86	+	1.61	0.444	1
positive regulation of intracellular steroid hormone receptor signaling pathway (GO:0033145)	9	3	1.86	+	1.61	0.444	1
thrombin-activated receptor signaling pathway (GO:0070493)	9	3	1.86	+	1.61	0.444	1
insulin-like growth factor receptor signaling pathway (GO:0048009)	9	3	1.86	+	1.61	0.444	1
atrial cardiac muscle cell to AV node cell signaling (GO:0086026)	9	3	1.86	+	1.61	0.444	1
cGMP-mediated signaling (GO:0019934)	9	3	1.86	+	1.61	0.444	1
positive regulation of insulin receptor signaling pathway (GO:0046628)	9	3	1.86	+	1.61	0.444	1
negative regulation of G protein-coupled receptor signaling pathway (GO:0045744)	24	7	4.96	+	1.41	0.471	1
calcineurin-NFAT signaling cascade (GO:0033173)	10	3	2.07	+	1.45	0.476	1
regulation of B cell receptor signaling pathway (GO:0050855)	10	3	2.07	+	1.45	0.476	1
calcineurin-mediated signaling (GO:0097720)	10	3	2.07	+	1.45	0.476	1
regulation of intracellular estrogen receptor signaling pathway (GO:0033146)	26	7	5.37	+	1.3	0.491	1
positive regulation of signaling (GO:0023056)	1080	234	223.16	+	1.05	0.496	1
negative regulation of intrinsic apoptotic signaling pathway by p53 class mediator (GO:1902254)	12	4	2.48	+	1.61	0.501	1
signal peptide processing (GO:0006465)	12	4	2.48	+	1.61	0.501	1
regulation of TOR signaling (GO:0032006)	85	14	17.56	-	0.8	0.504	1
positive regulation of Rho protein signal transduction (GO:0035025)	32	4	6.61	-	0.6	0.505	1
Ras protein signal transduction (GO:0007265)	118	28	24.38	+	1.15	0.508	1
regulation of fibroblast growth factor receptor signaling pathway (GO:0040036)	30	8	6.2	+	1.29	0.517	1
signal transduction by p53 class mediator (GO:0072331)	57	14	11.78	+	1.19	0.53	1
mitotic intra-S DNA damage checkpoint signaling (GO:0031573)	14	4	2.89	+	1.38	0.533	1
negative regulation of receptor signaling pathway via STAT (GO:1904893)	14	4	2.89	+	1.38	0.533	1
negative regulation of receptor signaling pathway via JAK-STAT (GO:0046426)	14	4	2.89	+	1.38	0.533	1
positive regulation of TOR signaling (GO:0032008)	36	5	7.44	-	0.67	0.534	1
regulation of TORC1 signaling (GO:1903432)	36	5	7.44	-	0.67	0.534	1
regulation of signaling receptor activity (GO:0010469)	100	17	20.66	-	0.82	0.538	1
negative regulation of I-kappaB kinase/NF-kappaB signaling (GO:0043124)	35	9	7.23	+	1.24	0.548	1
regulation of extrinsic apoptotic signaling pathway (GO:2001236)	101	24	20.87	+	1.15	0.551	1
MyD88-dependent toll-like receptor signaling pathway (GO:0002755)	15	4	3.1	+	1.29	0.553	1
Notch signaling pathway (GO:0007219)	66	16	13.64	+	1.17	0.557	1
transforming growth factor beta receptor signaling pathway (GO:0007179)	66	16	13.64	+	1.17	0.557	1
negative regulation of TOR signaling (GO:0032007)	40	6	8.27	-	0.73	0.56	1
regulation of toll-like receptor signaling pathway (GO:0034121)	41	6	8.47	-	0.71	0.561	1
negative regulation of canonical Wnt signaling pathway (GO:0090090)	110	26	22.73	+	1.14	0.568	1
mitotic G1/S transition checkpoint signaling (GO:0044819)	17	5	3.51	+	1.42	0.568	1
regulation of platelet-derived growth factor receptor signaling pathway (GO:0010640)	17	5	3.51	+	1.42	0.568	1
regulation of Rho protein signal transduction (GO:0035023)	78	13	16.12	-	0.81	0.577	1
Wnt signaling pathway, planar cell polarity pathway (GO:0060071)	18	5	3.72	+	1.34	0.577	1
negative regulation of fibroblast growth factor receptor signaling pathway (GO:0040037)	18	5	3.72	+	1.34	0.577	1
regulation of vascular endothelial growth factor signaling pathway (GO:1900746)	18	5	3.72	+	1.34	0.577	1
positive regulation of p38MAPK cascade (GO:1900745)	18	5	3.72	+	1.34	0.577	1
regulation of receptor signaling pathway via JAK-STAT (GO:0046425)	41	10	8.47	+	1.18	0.58	1
positive regulation of MAPK cascade (GO:0043410)	316	60	65.3	-	0.92	0.581	1
positive regulation of stress-activated MAPK cascade (GO:0032874)	82	19	16.94	+	1.12	0.599	1
intrinsic apoptotic signaling pathway in response to DNA damage (GO:0008630)	46	11	9.51	+	1.16	0.601	1
positive regulation of Ras protein signal transduction (GO:0046579)	51	8	10.54	-	0.76	0.603	1
positive regulation of transforming growth factor beta receptor signaling pathway (GO:0030511)	20	5	4.13	+	1.21	0.604	1
hippo signaling (GO:0035329)	20	5	4.13	+	1.21	0.604	1
regulation of transmembrane receptor protein serine/threonine kinase signaling pathway (GO:0090092)	199	45	41.12	+	1.09	0.608	1
regulation of intrinsic apoptotic signaling pathway in response to DNA damage (GO:1902229)	22	6	4.55	+	1.32	0.613	1
regulation of ERBB signaling pathway (GO:1901184)	55	9	11.36	-	0.79	0.619	1
negative regulation of Notch signaling pathway (GO:0045746)	23	6	4.75	+	1.26	0.62	1
regulation of extrinsic apoptotic signaling pathway in absence of ligand (GO:2001239)	23	6	4.75	+	1.26	0.62	1
regulation of Ras protein signal transduction (GO:0046578)	154	28	31.82	-	0.88	0.621	1
pattern recognition receptor signaling pathway (GO:0002221)	55	13	11.36	+	1.14	0.63	1
G protein-coupled serotonin receptor signaling pathway (GO:0098664)	24	6	4.96	+	1.21	0.63	1
small GTPase mediated signal transduction (GO:0007264)	229	51	47.32	+	1.08	0.632	1
extrinsic apoptotic signaling pathway (GO:0097191)	60	10	12.4	-	0.81	0.634	1
positive regulation of smoothened signaling pathway (GO:0045880)	29	4	5.99	-	0.67	0.643	1
regulation of p38MAPK cascade (GO:1900744)	28	7	5.79	+	1.21	0.653	1
canonical Wnt signaling pathway (GO:0060070)	76	13	15.7	-	0.83	0.672	1
epidermal growth factor receptor signaling pathway (GO:0007173)	33	8	6.82	+	1.17	0.678	1
cell-cell signaling (GO:0007267)	569	112	117.57	-	0.95	0.679	1
glutamate receptor signaling pathway (GO:0007215)	37	6	7.65	-	0.78	0.689	1
regulation of JNK cascade (GO:0046328)	85	15	17.56	-	0.85	0.69	1
positive regulation of stress-activated protein kinase signaling cascade (GO:0070304)	84	19	17.36	+	1.09	0.695	1
regulation of BMP signaling pathway (GO:0030510)	84	19	17.36	+	1.09	0.695	1
positive regulation of transmembrane receptor protein serine/threonine kinase signaling pathway (GO:0090100)	89	20	18.39	+	1.09	0.703	1
MAPK cascade (GO:0000165)	93	17	19.22	-	0.88	0.705	1
intrinsic apoptotic signaling pathway (GO:0097193)	92	21	19.01	+	1.1	0.707	1
negative regulation of Ras protein signal transduction (GO:0046580)	43	7	8.89	-	0.79	0.707	1
positive regulation of intrinsic apoptotic signaling pathway (GO:2001244)	42	10	8.68	+	1.15	0.712	1
regulation of receptor signaling pathway via STAT (GO:1904892)	43	10	8.89	+	1.13	0.715	1
receptor guanylyl cyclase signaling pathway (GO:0007168)	11	3	2.27	+	1.32	0.72	1
regulation of neurotrophin TRK receptor signaling pathway (GO:0051386)	11	3	2.27	+	1.32	0.72	1
regulation of retinoic acid receptor signaling pathway (GO:0048385)	11	3	2.27	+	1.32	0.72	1
negative regulation of androgen receptor signaling pathway (GO:0060766)	11	3	2.27	+	1.32	0.72	1
negative regulation of transmembrane receptor protein serine/threonine kinase signaling pathway (GO:0090101)	103	23	21.28	+	1.08	0.722	1
regulation of MAPK cascade (GO:0043408)	446	88	92.16	-	0.95	0.727	1
negative regulation of MAPK cascade (GO:0043409)	107	24	22.11	+	1.09	0.727	1
cell surface receptor signaling pathway involved in heart development (GO:0061311)	12	3	2.48	+	1.21	0.732	1
regulation of epidermal growth factor receptor signaling pathway (GO:0042058)	52	9	10.74	-	0.84	0.735	1
regulation of stress-activated MAPK cascade (GO:0032872)	121	27	25	+	1.08	0.742	1
regulation of stress-activated protein kinase signaling cascade (GO:0070302)	123	27	25.42	+	1.06	0.745	1
positive regulation of small GTPase mediated signal transduction (GO:0051057)	57	10	11.78	-	0.85	0.746	1
inositol lipid-mediated signaling (GO:0048017)	56	13	11.57	+	1.12	0.748	1
signal release from synapse (GO:0099643)	57	13	11.78	+	1.1	0.75	1
regulation of smoothened signaling pathway (GO:0008589)	57	13	11.78	+	1.1	0.75	1
regulation of intrinsic apoptotic signaling pathway by p53 class mediator (GO:1902253)	16	4	3.31	+	1.21	0.765	1
regulation of androgen receptor signaling pathway (GO:0060765)	16	4	3.31	+	1.21	0.765	1
transmembrane receptor protein serine/threonine kinase signaling pathway (GO:0007178)	151	33	31.2	+	1.06	0.768	1
positive regulation of toll-like receptor signaling pathway (GO:0034123)	17	4	3.51	+	1.14	0.773	1
negative regulation of extrinsic apoptotic signaling pathway in absence of ligand (GO:2001240)	17	4	3.51	+	1.14	0.773	1
negative regulation of signal transduction in absence of ligand (GO:1901099)	17	4	3.51	+	1.14	0.773	1
intrinsic apoptotic signaling pathway in response to DNA damage by p53 class mediator (GO:0042771)	17	4	3.51	+	1.14	0.773	1
extrinsic apoptotic signaling pathway via death domain receptors (GO:0008625)	20	3	4.13	-	0.73	0.785	1
negative regulation of Rho protein signal transduction (GO:0035024)	20	3	4.13	-	0.73	0.785	1
protein kinase B signaling (GO:0043491)	21	3	4.34	-	0.69	0.786	1
vascular endothelial growth factor receptor signaling pathway (GO:0048010)	21	3	4.34	-	0.69	0.786	1
JNK cascade (GO:0007254)	21	5	4.34	+	1.15	0.794	1
cell surface receptor signaling pathway involved in cell-cell signaling (GO:1905114)	209	45	43.19	+	1.04	0.802	1
intracellular receptor signaling pathway (GO:0030522)	97	21	20.04	+	1.05	0.807	1
negative regulation of stress-activated MAPK cascade (GO:0032873)	26	4	5.37	-	0.74	0.808	1
negative regulation of stress-activated protein kinase signaling cascade (GO:0070303)	26	4	5.37	-	0.74	0.808	1
positive regulation of pattern recognition receptor signaling pathway (GO:0062208)	27	4	5.58	-	0.72	0.81	1
serotonin receptor signaling pathway (GO:0007210)	26	6	5.37	+	1.12	0.814	1
negative regulation of intracellular steroid hormone receptor signaling pathway (GO:0033144)	26	6	5.37	+	1.12	0.814	1
G protein-coupled receptor signaling pathway, coupled to cyclic nucleotide second messenger (GO:0007187)	27	6	5.58	+	1.08	0.818	1
TOR signaling (GO:0031929)	27	6	5.58	+	1.08	0.818	1
intrinsic apoptotic signaling pathway by p53 class mediator (GO:0072332)	31	5	6.41	-	0.78	0.824	1
stress-activated protein kinase signaling cascade (GO:0031098)	32	7	6.61	+	1.06	0.833	1
intracellular steroid hormone receptor signaling pathway (GO:0030518)	32	7	6.61	+	1.06	0.833	1
positive regulation of extrinsic apoptotic signaling pathway (GO:2001238)	35	8	7.23	+	1.11	0.839	1
non-canonical Wnt signaling pathway (GO:0035567)	37	8	7.65	+	1.05	0.844	1
ERBB signaling pathway (GO:0038127)	40	9	8.27	+	1.09	0.849	1
insulin receptor signaling pathway (GO:0008286)	40	9	8.27	+	1.09	0.849	1
regulation of small GTPase mediated signal transduction (GO:0051056)	188	40	38.85	+	1.03	0.86	1
positive regulation of JNK cascade (GO:0046330)	59	11	12.19	-	0.9	0.874	1
regulation of G protein-coupled receptor signaling pathway (GO:0008277)	66	14	13.64	+	1.03	0.882	1
BMP signaling pathway (GO:0030509)	68	13	14.05	-	0.93	0.883	1
transmembrane receptor protein tyrosine kinase signaling pathway (GO:0007169)	305	61	63.02	-	0.97	0.889	1
positive regulation of I-kappaB kinase/NF-kappaB signaling (GO:0043123)	89	17	18.39	-	0.92	0.897	1
second-messenger-mediated signaling (GO:0019932)	123	24	25.42	-	0.94	0.912	1
signal release (GO:0023061)	122	26	25.21	+	1.03	0.913	1
positive regulation of intracellular signal transduction (GO:1902533)	610	124	126.04	-	0.98	0.921	1
enzyme linked receptor protein signaling pathway (GO:0007167)	467	97	96.5	+	1.01	0.955	1
